# Supplementary material for: Comparative transcriptome analysis reveals the transcriptional alterations in heat-resistant and heat-sensitive sweet maize (Zea mays L.) varieties under heat stress
Source: BMC Plant Biol. 2017 Jan 25;17:26. doi: 10.1186/s12870-017-0973-y (PMC5267381; doi:10.1186/s12870-017-0973-y)
Supplement: Additional file 1: — RNA-seq dataset of maize seedlings of different genotypes under heat stress. (XLS 18900 kb) [file 12870_2017_973_MOESM1_ESM.xls]

GeneID	Length	XT_Uniq_reads_num(18366712)	XT_Coverage	XT_RPKM	XT05_Uniq_reads_num(17303121)	XT05_Coverage	XT05_RPKM	XT3_Uniq_reads_num(22200354)	XT3_Coverage	XT3_RPKM	ZF_Uniq_reads_num(20051922)	ZF_Coverage	ZF_RPKM	ZF05_Uniq_reads_num(17005736)	ZF05_Coverage	ZF05_RPKM	ZF3_Uniq_reads_num(13754325)	ZF3_Coverage	ZF3_RPKM	Symbol	Description	GO Component	GO Function	GO Process	Blast nr
NR_028022.2	3385	891428	99.11%	14338.2511144915	778706	99.11%	13295.0631086775	1997246	99.14%	26577.4302704177	825609	99.08%	12163.5330347541	529396	99.14%	9196.58416562812	481872	99.08%	10349.8423958876	-	Zea mays 26S ribosomal RNA gene (LOC100275739), ribosomal RNA	-	-	-	gi|357488189|ref|XP_003614382.1|/2.44783e-111/hypothetical protein MTR_5g050970 [Medicago truncatula]
NR_036655.1	1809	748435	98.51%	22526.0013510091	632877	98.12%	20218.8430569181	1228114	98.78%	30580.1925525728	772448	98.07%	21294.8546258053	510600	97.79%	16597.6579736435	401031	98.89%	16117.5897155389	-	Zea mays 17S ribosomal RNA gene (LOC100502571), ribosomal RNA	-	-	-	gi|357488195|ref|XP_003614385.1|/2.36985e-78/RRNA intron-encoded homing endonuclease [Medicago truncatula]
NM_001149456.1	1554	531010	98.52%	18604.5970942037	503091	93.37%	18709.8837394353	861223	93.37%	24963.4557492892	608792	97.43%	19537.1817104637	355346	91.57%	13446.3677235363	331074	92.34%	15489.4065718479	-	Zea mays uncharacterized LOC100275364 (LOC100275364), mRNA	-	-	-	gi|357488225|ref|XP_003614400.1|/7.78831e-67/Cytochrome P450 likeTBP [Medicago truncatula]
XM_008650099.1	3381	375087	99.85%	6040.25711415578	213711	97.78%	3653.06383174058	202000	99.94%	2691.20201350794	361602	99.88%	5333.71304109664	209703	99.38%	3647.23746205695	117551	99.79%	2527.79514385686	-	PREDICTED: Zea mays pyruvate, orthophosphate dikinase1 (pdk1), transcript variant X1, mRNA	GO:0005886//plasma membrane;GO:0009507//chloroplast	GO:0004676//3-phosphoinositide-dependent protein kinase activity;GO:0005524//ATP binding;GO:0035091//phosphatidylinositol binding;GO:0046872//metal ion binding;GO:0050242//pyruvate, phosphate dikinase activity;GO:0070300//phosphatidic acid binding	GO:0006090//pyruvate metabolic process;GO:0015979//photosynthesis;GO:0045860//positive regulation of protein kinase activity;GO:0046777//protein autophosphorylation	gi|219885341|gb|ACL53045.1|/0/unknown [Zea mays]
XR_555812.1	1524	319347	99.93%	11408.9705109195	285806	99.61%	10838.3190181022	972843	100%	28753.9750580937	473388	99.87%	15490.8864718352	317313	98.1%	12243.5529941932	261553	98.1%	12477.7263451368	-	PREDICTED: Zea mays uncharacterized LOC103632306 (LOC103632306), ncRNA	GO:0009507//chloroplast	-	-	gi|55168340|gb|AAV44205.1|/7.12773e-75/unknow protein [Oryza sativa Japonica Group]
NM_001111948.1	3265	319151	99.66%	5322.08256619571	169911	99.94%	3007.55698994912	127509	99.91%	1759.12926866714	288956	99.88%	4413.59546359185	129464	99.72%	2331.68781294247	49454	99.45%	1101.23233992424	-	Zea mays phosphoenolpyruvate carboxylase1 (pep1), mRNA	GO:0005737//cytoplasm	GO:0008964//phosphoenolpyruvate carboxylase activity	GO:0006099//tricarboxylic acid cycle;GO:0015977//carbon fixation;GO:0015979//photosynthesis	gi|162461756|ref|NP_001105418.1|/0/phosphoenolpyruvate carboxylase 1 [Zea mays]
NM_001111843.1	2184	300006	100%	7479.04059340532	253399	99.95%	6705.44829168005	378357	99.95%	7803.49649448764	231975	99.91%	5297.03134396091	131353	99.95%	3536.64875300399	105687	99.95%	3518.27396229793	-	Zea mays NADP malic enzyme3 (me3), mRNA	GO:0005829//cytosol;GO:0009507//chloroplast	GO:0004471//malate dehydrogenase (decarboxylating) (NAD+) activity;GO:0004473//malate dehydrogenase (decarboxylating) (NADP+) activity;GO:0008948//oxaloacetate decarboxylase activity;GO:0046872//metal ion binding;GO:0051287//NAD binding	GO:0006108//malate metabolic process;GO:0051260//protein homooligomerization;GO:0055114//oxidation-reduction process	gi|162459265|ref|NP_001105313.1|/0/NADP-dependent malic enzyme, chloroplastic precursor [Zea mays]
XR_552906.1	2995	218329	99.13%	3969.01904468223	219786	99.23%	4241.10235249647	737849	99.07%	11097.1323750897	418672	98.93%	6971.4173631498	284862	98.96%	5592.96703583506	249271	99.13%	6051.11835106582	-	PREDICTED: Zea mays uncharacterized LOC103626363 (LOC103626363), ncRNA	GO:0005739//mitochondrion;GO:0009507//chloroplast	-	-	gi|358346026|ref|XP_003637074.1|/0/Cell wall-associated hydrolase, partial [Medicago truncatula]
NM_001147640.1	1683	195309	99.94%	6318.39429628155	124947	99.94%	4290.59253017013	164821	99.94%	4411.31965696049	192155	99.94%	5693.92270127403	80240	99.76%	2803.56978826248	67527	99.94%	2917.11840838474	-	Zea mays LOC100273196 (IDP1438), mRNA	GO:0005739//mitochondrion;GO:0009534//chloroplast thylakoid;GO:0009570//chloroplast stroma;GO:0009941//chloroplast envelope;GO:0016020//membrane;GO:0022626//cytosolic ribosome;GO:0031977//thylakoid lumen;GO:0048046//apoplast	GO:0004332//fructose-bisphosphate aldolase activity	GO:0006096//glycolytic process;GO:0009737//response to abscisic acid;GO:0046686//response to cadmium ion	gi|226492201|ref|NP_001141112.1|/0/uncharacterized protein LOC100273196 [Zea mays]
NM_001112027.1	1588	175862	99.87%	6029.62209532674	89010	99.81%	3239.39463173129	44991	100%	1276.18973912978	127050	99.87%	3989.95653529967	47919	99.87%	1774.44202916087	9353	99.87%	428.214288135913	-	Zea mays LOC542473 (pco116159a), mRNA	GO:0009534//chloroplast thylakoid;GO:0016021//integral component of membrane;GO:0031969//chloroplast membrane	GO:0071917//triose-phosphate transmembrane transporter activity	GO:0008643//carbohydrate transport;GO:0035436//triose phosphate transmembrane transport	gi|239985661|ref|NP_001105497.1|/0/triose phosphate/phosphate translocator, chloroplastic precursor [Zea mays]
XM_008647121.1	639	152502	99.84%	12994.012047192	142776	99.84%	12913.0819647109	264725	99.84%	18660.9693338952	161146	99.84%	12576.5831094284	89609	99.84%	8246.22802793191	93258	99.84%	10610.7469448214	-	PREDICTED: Zea mays uncharacterized LOC103626742 (LOC103626742), mRNA	-	-	-	gi|657370956|gb|KEH16990.1|/1.2696e-85/transmembrane protein, putative [Medicago truncatula]
NM_001111944.1	1212	139066	99.92%	6247.22182677059	70917	99.92%	3381.60822187071	43903	99.92%	1631.66755628023	88092	99.92%	3624.74820702134	25751	99.92%	1249.38430597576	13112	99.92%	786.551273740065	-	Zea mays glyceraldehyde-3-phosphate dehydrogenase1 (gpa1), mRNA	GO:0009535//chloroplast thylakoid membrane;GO:0009941//chloroplast envelope;GO:0010319//stromule;GO:0048046//apoplast	GO:0047100//glyceraldehyde-3-phosphate dehydrogenase (NADP+) (phosphorylating) activity;GO:0050661//NADP binding;GO:0051287//NAD binding	GO:0006006//glucose metabolic process;GO:0009409//response to cold;GO:0009416//response to light stimulus;GO:0009744//response to sucrose;GO:0019253//reductive pentose-phosphate cycle;GO:0055114//oxidation-reduction process	gi|162461856|ref|NP_001105414.1|/0/glyceraldehyde-3-phosphate dehydrogenase A, chloroplastic precursor [Zea mays]
NM_001112587.1	638	128084	99.84%	10930.5694285213	132883	99.84%	12037.1674140938	144591	99.84%	10208.470614568	115423	99.84%	9022.26694794884	125199	99.84%	11539.4404050485	149009	99.84%	16980.5807505849	-	Zea mays PL3K2 (LOC100125656), mRNA	-	-	-	gi|162463724|ref|NP_001106057.1|/1.50681e-111/PL3K2 [Zea mays]
XM_008649792.1	2704	119518	99.52%	2406.55179800186	81300	96.63%	1737.63843224221	20290	96.67%	337.999034828547	149212	98.85%	2751.95328720718	67331	99.26%	1464.24228574872	10872	98.34%	292.323328056564	-	PREDICTED: Zea mays phosphoenolpyruvate carboxykinase (LOC541622), transcript variant X1, mRNA	GO:0005730//nucleolus;GO:0005829//cytosol;GO:0016020//membrane	GO:0004612//phosphoenolpyruvate carboxykinase (ATP) activity;GO:0005524//ATP binding;GO:0016301//kinase activity	GO:0006094//gluconeogenesis;GO:0009817//defense response to fungus, incompatible interaction;GO:0016036//cellular response to phosphate starvation;GO:0016310//phosphorylation;GO:0046686//response to cadmium ion	gi|414865889|tpg|DAA44446.1|/0/TPA: phosphoenolpyruvate carboxykinase [ATP] isoform 1 [Zea mays]
NM_001111824.1	830	111926	92.17%	7342.11994011985	45490	91.93%	3167.47648679465	29100	89.04%	1579.26495063346	76981	93.86%	4625.40163337382	18709	92.53%	1325.49181378693	6348	93.25%	556.057296238408	-	Zea mays ribulose bisphosphate carboxylase small subunit1 (ssu1), mRNA	GO:0005618//cell wall;GO:0009535//chloroplast thylakoid membrane;GO:0009573//chloroplast ribulose bisphosphate carboxylase complex;GO:0009941//chloroplast envelope;GO:0022626//cytosolic ribosome;GO:0031977//thylakoid lumen;GO:0048046//apoplast	GO:0004497//monooxygenase activity;GO:0005507//copper ion binding;GO:0016984//ribulose-bisphosphate carboxylase activity	GO:0009409//response to cold;GO:0009637//response to blue light;GO:0009853//photorespiration;GO:0010114//response to red light;GO:0010218//response to far red light;GO:0019253//reductive pentose-phosphate cycle;GO:0055114//oxidation-reduction process;GO:0080158//chloroplast ribulose bisphosphate carboxylase complex biogenesis	gi|162463469|ref|NP_001105294.1|/5.90253e-125/ribulose bisphosphate carboxylase small chain, chloroplastic precursor [Zea mays]
NM_001149800.1	1598	111204	95.31%	3788.89192897309	58754	94.12%	2124.88885740694	10167	94.06%	286.586777394962	90649	95.37%	2828.9823372771	28032	99.56%	1031.53003252912	1562	93.99%	71.0665074294631	-	Zea mays LOC100275802 (cl24605_1), mRNA	GO:0005739//mitochondrion;GO:0009706//chloroplast inner membrane	-	-	gi|226533441|ref|NP_001143272.1|/0/uncharacterized protein LOC100275802 [Zea mays]
XM_008650497.1	713	109015	99.58%	8324.63715790451	69798	99.58%	5657.55785529341	63799	99.58%	4030.5511972516	67096	99.72%	4693.0058283824	25580	99.58%	2109.67510257199	12322	99.58%	1256.47077798293	-	PREDICTED: Zea mays plastocyanin, chloroplastic-like (LOC103629356), mRNA	GO:0009535//chloroplast thylakoid membrane;GO:0009570//chloroplast stroma;GO:0031977//thylakoid lumen	GO:0005507//copper ion binding;GO:0009055//electron carrier activity	GO:0009411//response to UV;GO:0017148//negative regulation of translation;GO:0046688//response to copper ion;GO:0055070//copper ion homeostasis;GO:0055114//oxidation-reduction process	gi|195611844|gb|ACG27752.1|/7.23816e-68/plastocyanin [Zea mays]
XM_008652366.1	1851	103175	98.7%	3034.84589210163	59789	98.33%	1866.76833748515	37294	99.19%	907.554361201751	98007	98.43%	2640.55167093836	32225	98.06%	1023.74330483855	11553	97.73%	453.783888769497	-	PREDICTED: Zea mays glyceraldehyde phosphate dehydrogenase B1 (gpb1), mRNA	GO:0009522//photosystem I;GO:0009535//chloroplast thylakoid membrane;GO:0009941//chloroplast envelope;GO:0010319//stromule;GO:0016021//integral component of membrane;GO:0048046//apoplast	GO:0004365//glyceraldehyde-3-phosphate dehydrogenase (NAD+) (phosphorylating) activity;GO:0050661//NADP binding;GO:0051287//NAD binding	GO:0006006//glucose metabolic process;GO:0006096//glycolytic process;GO:0009409//response to cold;GO:0009416//response to light stimulus;GO:0009744//response to sucrose;GO:0015979//photosynthesis;GO:0046686//response to cadmium ion;GO:0055114//oxidation-reduction process	gi|195612634|gb|ACG28147.1|/0/glyceraldehyde-3-phosphate dehydrogenase B [Zea mays]
NM_001154711.1	1020	98391	99.9%	5251.98874495785	56443	99.9%	3198.051641077	83730	99.9%	3697.60929461384	90256	99.9%	4412.85750611856	23037	99.9%	1328.09859671155	28855	99.9%	2056.75056291563	-	Zea mays chlorophyll a-b binding protein 6A (LOC100281791), mRNA	GO:0009522//photosystem I;GO:0009523//photosystem II;GO:0009535//chloroplast thylakoid membrane;GO:0009941//chloroplast envelope;GO:0010287//plastoglobule;GO:0016021//integral component of membrane	GO:0016168//chlorophyll binding;GO:0046872//metal ion binding	GO:0009637//response to blue light;GO:0009768//photosynthesis, light harvesting in photosystem I;GO:0010114//response to red light;GO:0010218//response to far red light;GO:0018298//protein-chromophore linkage	gi|226503327|ref|NP_001148183.1|/7.65885e-178/chlorophyll a-b binding protein 6A [Zea mays]
NM_001112510.1	3074	92358	99.45%	1635.83403757927	34423	99.38%	647.173027776155	90213	99.58%	1321.92057610937	92010	99.32%	1492.7090331214	52724	99.41%	1008.57698921785	44761	99.51%	1058.6603195864	-	Zea mays lipoxygenase10 (lox10), mRNA	GO:0009535//chloroplast thylakoid membrane;GO:0009570//chloroplast stroma;GO:0009941//chloroplast envelope	GO:0005506//iron ion binding;GO:0016165//linoleate 13S-lipoxygenase activity	GO:0009611//response to wounding;GO:0009617//response to bacterium;GO:0009620//response to fungus;GO:0009753//response to jasmonic acid;GO:0031408//oxylipin biosynthetic process;GO:0034440//lipid oxidation;GO:0080027//response to herbivore	gi|162464003|ref|NP_001105980.1|/0/lipoxygenase10 [Zea mays]
NM_001137144.1	1063	89765	99.91%	4597.7182565022	60273	99.81%	3276.91441679192	59781	99.91%	2533.20310317586	54941	99.81%	2577.55112882771	13355	99.34%	738.780110995085	21497	99.81%	1470.29780843808	-	Zea mays chlorophyll a-b binding protein (LOC100191715), mRNA	GO:0009522//photosystem I;GO:0009535//chloroplast thylakoid membrane	GO:0046872//metal ion binding	GO:0009765//photosynthesis, light harvesting	gi|212274977|ref|NP_001130616.1|/2.56332e-160/chlorophyll a-b binding protein [Zea mays]
NM_001154167.1	1090	86920	99.45%	4341.71991514077	67824	98.99%	3596.10576675787	165219	99.54%	6827.68681166902	53901	99.63%	2466.12063998635	13461	99.17%	726.198577021522	44125	99.54%	2943.19433168453	-	Zea mays chlorophyll a-b binding protein 2 (LOC100281248), mRNA	GO:0005739//mitochondrion;GO:0009522//photosystem I;GO:0009535//chloroplast thylakoid membrane;GO:0009941//chloroplast envelope;GO:0010287//plastoglobule;GO:0048046//apoplast	GO:0046872//metal ion binding	GO:0009637//response to blue light;GO:0009750//response to fructose;GO:0009765//photosynthesis, light harvesting;GO:0010114//response to red light;GO:0010218//response to far red light	gi|226502080|ref|NP_001147639.1|/0/chlorophyll a-b binding protein 1, chloroplastic precursor [Zea mays]
NM_001155751.1	1658	86482	99.28%	2839.94403887546	49507	98.85%	1725.66956215866	40492	99.88%	1100.08135078225	63732	98.67%	1916.97749636222	23783	96.74%	843.503088153792	14904	99.22%	653.550323003237	-	Zea mays LOC100282845 (pco092382), mRNA	GO:0009535//chloroplast thylakoid membrane;GO:0009570//chloroplast stroma;GO:0009941//chloroplast envelope;GO:0010319//stromule;GO:0048046//apoplast	GO:0005524//ATP binding;GO:0008974//phosphoribulokinase activity	GO:0009409//response to cold;GO:0016310//phosphorylation;GO:0019253//reductive pentose-phosphate cycle;GO:0042742//defense response to bacterium	gi|226498182|ref|NP_001149223.1|/0/LOC100282845 [Zea mays]
NM_001152571.1	1023	82451	99.61%	4388.22490122901	36795	90.03%	2078.68522305796	21559	99.8%	949.277263781368	57233	99.9%	2790.06853104355	14209	94.04%	816.756214900662	6067	99.51%	431.18046763	-	Zea mays ribulose bisphosphate carboxylase small subunit2 (LOC100279574), mRNA	GO:0005618//cell wall;GO:0009535//chloroplast thylakoid membrane;GO:0009573//chloroplast ribulose bisphosphate carboxylase complex;GO:0009941//chloroplast envelope;GO:0022626//cytosolic ribosome;GO:0031977//thylakoid lumen;GO:0048046//apoplast	GO:0004497//monooxygenase activity;GO:0005507//copper ion binding;GO:0016984//ribulose-bisphosphate carboxylase activity	GO:0009409//response to cold;GO:0009637//response to blue light;GO:0009853//photorespiration;GO:0010114//response to red light;GO:0010218//response to far red light;GO:0019253//reductive pentose-phosphate cycle;GO:0055114//oxidation-reduction process;GO:0080158//chloroplast ribulose bisphosphate carboxylase complex biogenesis	gi|226532904|ref|NP_001146043.1|/1.60104e-106/ribulose bisphosphate carboxylase small subunit2 [Zea mays]
NM_001112268.1	3171	79595	99.68%	1366.65259073048	46091	99.18%	840.031252704908	42421	99.68%	602.593940693012	97726	99.53%	1536.94340071391	49879	99.62%	924.966626138208	28446	98.36%	652.207339320073	-	Zea mays pyruvate, orthophosphate dikinase1 (pdk1), mRNA	GO:0005886//plasma membrane;GO:0009507//chloroplast	GO:0004676//3-phosphoinositide-dependent protein kinase activity;GO:0005524//ATP binding;GO:0035091//phosphatidylinositol binding;GO:0046872//metal ion binding;GO:0050242//pyruvate, phosphate dikinase activity;GO:0070300//phosphatidic acid binding	GO:0006090//pyruvate metabolic process;GO:0015979//photosynthesis;GO:0045860//positive regulation of protein kinase activity;GO:0046777//protein autophosphorylation	gi|219885341|gb|ACL53045.1|/0/unknown [Zea mays]
XM_008676196.1	869	73002	93.33%	4573.86735785464	46644	93.21%	3102.06979815342	41458	93.33%	2148.96167923752	44125	97.47%	2532.26373465242	14309	96.89%	968.264645200147	9005	93.21%	753.398339478686	-	PREDICTED: Zea mays photosystem I N subunit1 (LOC542605), mRNA	GO:0009522//photosystem I;GO:0009535//chloroplast thylakoid membrane	GO:0005516//calmodulin binding	GO:0015979//photosynthesis	gi|195641532|gb|ACG40234.1|/1.90194e-63/photosystem I reaction center subunit N [Zea mays]
NM_001156549.1	1621	72192	99.69%	2424.79284974397	44065	99.2%	1571.03664348006	38909	99.81%	1081.20278243	67990	99.63%	2091.73190034098	40901	99.44%	1483.73205270113	15808	99.88%	709.013705523548	-	Zea mays triose phosphate/phosphate translocator, non-green plastid,chloroplast (LOC100283648), mRNA	GO:0005739//mitochondrion;GO:0016021//integral component of membrane;GO:0031969//chloroplast membrane	GO:0009670//triose-phosphate:phosphate antiporter activity;GO:0015120//phosphoglycerate transmembrane transporter activity;GO:0015121//phosphoenolpyruvate:phosphate antiporter activity	GO:0015713//phosphoglycerate transport;GO:0015714//phosphoenolpyruvate transport;GO:0035436//triose phosphate transmembrane transport	gi|226505382|ref|NP_001150021.1|/0/triose phosphate/phosphate translocator, non-green plastid,chloroplast [Zea mays]
NM_001291677.1	587	72016	96.59%	6679.73876653242	45661	96.59%	4495.5504160725	76600	96.08%	5878.01606581162	63424	99.83%	5388.39619316082	37986	99.83%	3805.30989075337	40083	99.83%	4964.58368146992	-	Zea mays photosystem II3 (psb3), mRNA	GO:0009534//chloroplast thylakoid;GO:0009654//photosystem II oxygen evolving complex	-	GO:0010270//photosystem II oxygen evolving complex assembly	gi|195610816|gb|ACG27238.1|/5.56632e-70/photosystem II 10 kDa polypeptide [Zea mays]
NM_001111435.1	704	69832	98.3%	5400.70437311707	40881	96.16%	3356.01896748727	48677	96.16%	3114.52087246406	41683	96.16%	2952.77464265928	11887	96.16%	992.896936764053	12322	96.45%	1272.53361463328	-	Zea mays photosystem I H subunit1 (psah1), mRNA	GO:0034357;GO:0044425//membrane part;GO:0044434	-	-	gi|162460533|ref|NP_001104905.1|/9.76845e-47/photosystem I reaction center subunit VI, chloroplastic precursor [Zea mays]
NM_001111950.1	1537	63053	92.45%	2233.57464586686	32088	92.58%	1206.54725708284	37907	92.45%	1110.92732263816	47879	93.75%	1553.5140918774	28947	93.75%	1107.47584048589	18652	93.69%	882.291829088961	-	Zea mays malate dehydrogenase6 (mdh6), mRNA	GO:0005739//mitochondrion;GO:0009570//chloroplast stroma;GO:0009579//thylakoid;GO:0009941//chloroplast envelope;GO:0048046//apoplast	GO:0046554//malate dehydrogenase (NADP+) activity	GO:0005975//carbohydrate metabolic process;GO:0006108//malate metabolic process;GO:0055114//oxidation-reduction process	gi|162462055|ref|NP_001105420.1|/0/malate dehydrogenase [NADP], chloroplastic precursor [Zea mays]
NM_001157400.1	1432	58089	98.74%	2208.61219656944	32050	98.46%	1293.48254087809	17285	98.6%	543.708930328633	48996	98.95%	1706.32440116627	19750	98.04%	811.014556579073	6981	98.74%	354.433968951584	-	Zea mays LOC100284505 (csu309(atpc)), mRNA	GO:0009535//chloroplast thylakoid membrane;GO:0045261//proton-transporting ATP synthase complex, catalytic core F(1)	GO:0046933//proton-transporting ATP synthase activity, rotational mechanism;GO:0046961//proton-transporting ATPase activity, rotational mechanism	GO:0015986//ATP synthesis coupled proton transport;GO:2000067//regulation of root morphogenesis	gi|226533016|ref|NP_001150872.1|/0/ATP synthase subunit gamma, chloroplastic precursor [Zea mays]
NM_001148812.1	1038	57453	99.9%	3013.58844101541	41724	99.9%	2323.07985316103	19905	99.9%	863.783549489106	31691	99.9%	1522.58863346754	2377	99.52%	134.659313315064	1940	98.84%	135.882989924623	-	Zea mays light harvesting chlorophyll a/b binding protein1 isoform 1 (LOC100274453), mRNA	GO:0005739//mitochondrion;GO:0009522//photosystem I;GO:0009523//photosystem II;GO:0009535//chloroplast thylakoid membrane;GO:0009941//chloroplast envelope;GO:0010287//plastoglobule;GO:0016021//integral component of membrane;GO:0048046//apoplast	GO:0016168//chlorophyll binding;GO:0046872//metal ion binding	GO:0009637//response to blue light;GO:0009750//response to fructose;GO:0009765//photosynthesis, light harvesting;GO:0010114//response to red light;GO:0010218//response to far red light;GO:0018298//protein-chromophore linkage	gi|226502967|ref|NP_001142284.1|/0/uncharacterized protein LOC100274453 [Zea mays]
NM_001139187.1	1568	56256	99.36%	1953.40086023063	23765	99.04%	875.925793965147	33346	99.3%	957.938852355826	12304	99.11%	391.331004355104	5403	99.11%	202.625209301528	2487	99.04%	115.316232441469	-	Zea mays uncharacterized LOC100194135 (LOC100194135), mRNA	-	-	-	gi|212722702|ref|NP_001132659.1|/0/uncharacterized protein LOC100194135 [Zea mays]
XM_008672250.1	930	56033	99.03%	3280.42044947449	36476	99.89%	2266.73011050111	64030	99.89%	3101.27768077894	30295	99.25%	1624.54595710099	7337	99.14%	463.91684028424	15079	99.25%	1178.82764109643	-	PREDICTED: Zea mays oxygen-evolving enhancer protein 3-1, chloroplastic-like (LOC103647735), mRNA	GO:0009534//chloroplast thylakoid;GO:0009570//chloroplast stroma;GO:0009654//photosystem II oxygen evolving complex;GO:0019898//extrinsic component of membrane;GO:0031977//thylakoid lumen;GO:0048046//apoplast	GO:0005509//calcium ion binding	GO:0015979//photosynthesis	gi|414590487|tpg|DAA41058.1|/8.29055e-109/TPA: oxygen-evolving enhancer protein 3-1 [Zea mays]
NM_001137408.1	873	54519	99.89%	3400.18245080044	31620	99.66%	2093.26001196418	46945	99.89%	2422.22900372043	44756	99.77%	2556.70732021305	15866	99.77%	1068.70483327428	12979	99.89%	1080.90545023588	-	Zea mays photosystem I reaction center subunit II (LOC100191984), mRNA	GO:0009534//chloroplast thylakoid;GO:0009538//photosystem I reaction center;GO:0009941//chloroplast envelope;GO:0010287//plastoglobule	-	GO:0015979//photosynthesis	gi|212275394|ref|NP_001130880.1|/2.06751e-112/photosystem I reaction center subunit II [Zea mays]
XM_008653782.1	1092	53303	99.36%	2657.64885202485	31052	98.63%	1643.39701698309	36428	99.54%	1502.63254175922	29494	98.81%	1346.96102992808	10175	98.26%	547.918982616546	8388	98.81%	558.465695795227	-	PREDICTED: Zea mays oxygen-evolving enhancer protein 2, chloroplastic (LOC100273117), mRNA	GO:0009535//chloroplast thylakoid membrane;GO:0009654//photosystem II oxygen evolving complex;GO:0019898//extrinsic component of membrane	GO:0005509//calcium ion binding	GO:0015979//photosynthesis	gi|670422154|ref|XP_008652004.1|/9.7979e-171/PREDICTED: oxygen-evolving enhancer protein 2, chloroplastic [Zea mays]
NM_001156899.1	1194	51495	96.15%	2348.16883411237	34775	96.15%	1683.21024974428	64202	96.98%	2422.05684030901	38271	96.9%	1598.48835533549	9364	95.73%	461.170634640664	15857	95.98%	965.555889819228	-	Zea mays LOC100284001 (gpm571), mRNA	GO:0005739//mitochondrion;GO:0009522//photosystem I;GO:0009534//chloroplast thylakoid;GO:0009941//chloroplast envelope;GO:0010287//plastoglobule	GO:0046872//metal ion binding	GO:0009765//photosynthesis, light harvesting;GO:0080167//response to karrikin	gi|226498298|ref|NP_001150371.1|/9.46424e-166/LOC100284001 [Zea mays]
NM_001158908.1	679	51367	97.79%	4118.91672772636	34048	97.5%	2897.99336760734	53214	97.64%	3530.17497021077	52310	98.38%	3842.01396551173	10695	97.79%	926.22304412685	12594	98.23%	1348.51143234055	-	Zea mays photosystem I reaction center6 (psa6), mRNA	GO:0009522//photosystem I;GO:0009535//chloroplast thylakoid membrane;GO:0016021//integral component of membrane	GO:0016168//chlorophyll binding	GO:0015979//photosynthesis;GO:0019344//cysteine biosynthetic process;GO:0030003//cellular cation homeostasis;GO:0070838//divalent metal ion transport	gi|226508528|ref|NP_001152380.1|/1.02074e-74/photosystem I reaction center6 [Zea mays]
NM_001154161.1	1339	50885	99.63%	2069.08239634664	28761	98.95%	1241.36346762457	12647	98.88%	425.448544188461	42443	99.55%	1580.77292911046	19777	99.48%	868.529159527133	4916	98.95%	266.926698663907	-	Zea mays adenylate kinase1 (adk1), mRNA	GO:0009570//chloroplast stroma	GO:0004017//adenylate kinase activity;GO:0005524//ATP binding	GO:0046939//nucleotide phosphorylation	gi|226499152|ref|NP_001147633.1|/2.35772e-166/adenylate kinase1 [Zea mays]
NM_001147793.1	1025	47624	99.51%	2529.70912945062	23970	99.22%	1351.51143274433	27573	99.32%	1211.71436297268	50123	99.22%	2438.69329857148	24243	99.32%	1390.8076261488	13144	99.71%	932.318716777911	-	Zea mays iron-sulfur protein2 (ris2), mRNA	GO:0005886//plasma membrane;GO:0009535//chloroplast thylakoid membrane;GO:0009941//chloroplast envelope;GO:0016021//integral component of membrane	GO:0008121//ubiquinol-cytochrome-c reductase activity;GO:0009496//plastoquinol--plastocyanin reductase activity;GO:0045158;GO:0046872//metal ion binding;GO:0051537//2 iron, 2 sulfur cluster binding	GO:0010196//nonphotochemical quenching;GO:0015979//photosynthesis;GO:0042742//defense response to bacterium;GO:0055114//oxidation-reduction process;GO:0080167//response to karrikin;GO:1902600//hydrogen ion transmembrane transport	gi|226503409|ref|NP_001141265.1|/8.71521e-159/iron-sulfur protein2 [Zea mays]
NM_001175831.1	1932	47577	99.74%	1340.78306435662	21514	99.74%	643.560821544596	6418	99.48%	149.634828785715	40498	99.9%	1045.37099847921	14528	99.9%	442.184256950716	2108	99.74%	79.3275793969252	-	Zea mays hypothetical protein (LOC100383166), mRNA	GO:0009706//chloroplast inner membrane	GO:0043879;GO:1901974	GO:0009658//chloroplast organization;GO:0097339;GO:1901975	gi|414867962|tpg|DAA46519.1|/0/TPA: lrgB-like family protein [Zea mays]
NM_001156714.1	615	46040	96.59%	4075.94939245991	21983	97.56%	2065.79584383387	34411	97.72%	2520.35825773117	32954	96.91%	2672.24956477481	12689	97.4%	1213.26829519188	7477	98.21%	883.920045311985	-	Zea mays LOC100283816 (pco070877), mRNA	GO:0016020//membrane;GO:0044424	-	-	gi|226495411|ref|NP_001150186.1|/4.13446e-26/LOC100283816 [Zea mays]
NM_001138915.1	725	45448	99.86%	3413.07124278554	32323	99.86%	2576.61310210234	36443	99.86%	2264.20744896913	36378	99.86%	2502.33128396061	8743	99.72%	709.131927299564	7959	99.72%	798.143931780204	-	Zea mays light harvesting complex mesophyll7 (lhcb7), mRNA	GO:0009522//photosystem I;GO:0009523//photosystem II;GO:0009535//chloroplast thylakoid membrane;GO:0016021//integral component of membrane	GO:0016168//chlorophyll binding;GO:0046872//metal ion binding	GO:0009765//photosynthesis, light harvesting;GO:0018298//protein-chromophore linkage	gi|212721622|ref|NP_001132387.1|/2.38165e-114/light harvesting complex mesophyll7 [Zea mays]
NM_001196760.1	1096	45145	99.91%	2242.68194713659	31671	87.68%	1670.03963101333	25752	92.34%	1058.37728375698	34267	99.82%	1559.22763657794	22309	97.99%	1196.94478423629	30684	97.99%	2035.45796431039	-	Zea mays hypothetical protein (LOC100502283), mRNA	GO:0005886//plasma membrane	-	-	gi|308080598|ref|NP_001183689.1|/2.60846e-169/uncharacterized protein LOC100502283 [Zea mays]
NM_001112226.1	1289	39310	99.92%	1660.4228847082	14625	99.92%	655.720124408258	11468	99.92%	400.751233053343	25045	99.92%	968.973973432506	13361	99.92%	609.523723908385	4273	99.77%	241.013124756638	-	Zea mays thiamine biosynthesis1 (thi1), mRNA	GO:0005829//cytosol;GO:0009570//chloroplast stroma;GO:0009579//thylakoid;GO:0009941//chloroplast envelope;GO:0010319//stromule	GO:0008270//zinc ion binding;GO:0042803//protein homodimerization activity	GO:0006974//cellular response to DNA damage stimulus;GO:0009228//thiamine biosynthetic process;GO:0009409//response to cold;GO:0052837//thiazole biosynthetic process	gi|239985530|ref|NP_001105696.1|/0/thiamine thiazole synthase 1, chloroplastic precursor [Zea mays]
NM_001154930.1	1392	39065	99.86%	1527.97826750968	22563	99.21%	936.770408305989	18144	99.5%	587.129500665651	37277	99.93%	1335.50559507405	17507	99.71%	739.566215545858	12022	99.86%	627.911166333031	-	Zea mays sedoheptulose bisphosphatase1 (shbp1), mRNA	GO:0009570//chloroplast stroma;GO:0009579//thylakoid;GO:0009941//chloroplast envelope;GO:0048046//apoplast	GO:0042132//fructose 1,6-bisphosphate 1-phosphatase activity;GO:0046872//metal ion binding;GO:0050278//sedoheptulose-bisphosphatase activity	GO:0005986//sucrose biosynthetic process;GO:0016311//dephosphorylation;GO:0019252//starch biosynthetic process;GO:0019253//reductive pentose-phosphate cycle;GO:0042742//defense response to bacterium	gi|226506366|ref|NP_001148402.1|/0/sedoheptulose bisphosphatase1 [Zea mays]
NM_001156228.1	786	37943	99.87%	2628.31675564327	22945	99.24%	1687.10095475189	31326	98.85%	1795.23992419495	25375	99.49%	1610.00601402313	7818	98.98%	584.894701734531	8653	98.22%	800.395937453659	-	Zea mays photosystem I reaction center subunit IV A (LOC100283327), mRNA	GO:0009534//chloroplast thylakoid;GO:0009538//photosystem I reaction center;GO:0009941//chloroplast envelope;GO:0010287//plastoglobule	-	GO:0015979//photosynthesis	gi|226503797|ref|NP_001149700.1|/2.24658e-76/photosystem I reaction center subunit IV A [Zea mays]
NM_001112243.1	1873	36767	97.54%	1068.78168172008	21074	97.54%	650.256576994499	34954	97.54%	840.619005841501	52527	98.4%	1398.58483066431	22106	97.54%	694.027941690765	21143	97.44%	820.709669724243	-	Zea mays S-adenosyl methionine decarboxylase2 (sam2), mRNA	GO:0009507//chloroplast	GO:0004014//adenosylmethionine decarboxylase activity	GO:0006557//S-adenosylmethioninamine biosynthetic process;GO:0006597//spermine biosynthetic process;GO:0008295//spermidine biosynthetic process;GO:0009790//embryo development;GO:0016458//gene silencing;GO:0019079//viral genome replication	gi|162457890|ref|NP_001105713.1|/0/S-adenosylmethionine decarboxylase proenzyme [Zea mays]
NM_001156746.1	853	36556	89.21%	2333.34104917993	19801	88.51%	1341.57095679705	18805	88.63%	993.034659931984	22303	95.43%	1303.94191727952	4598	93.9%	316.974629611505	3125	95.19%	266.35552420686	-	Zea mays LOC100283848 (pco139896), mRNA	GO:0005739//mitochondrion;GO:0009507//chloroplast;GO:0009522//photosystem I	-	GO:0006098//pentose-phosphate shunt;GO:0006364//rRNA processing;GO:0009657//plastid organization;GO:0009768//photosynthesis, light harvesting in photosystem I;GO:0010207//photosystem II assembly;GO:0019344//cysteine biosynthetic process;GO:0030003//cellular cation homeostasis;GO:0035304//regulation of protein dephosphorylation;GO:0070838//divalent metal ion transport	gi|226498632|ref|NP_001150218.1|/3.6063e-101/LOC100283848 [Zea mays]
NM_001154940.1	1039	36353	97.69%	1904.99259928009	22310	96.82%	1240.96512869749	20020	96.92%	867.937845956031	27646	99.9%	1326.96891547879	9117	97.59%	515.989631123333	6380	97.79%	446.442826566197	-	Zea mays photosystem I reaction center subunit III (LOC100282027), mRNA	GO:0009538//photosystem I reaction center;GO:0009543//chloroplast thylakoid lumen;GO:0009941//chloroplast envelope;GO:0010287//plastoglobule	-	GO:0015979//photosynthesis	gi|226532407|ref|NP_001148412.1|/6.53473e-117/photosystem I reaction center subunit III [Zea mays]
NM_001112032.1	1162	35805	99.66%	1677.66843690086	28016	98.88%	1393.39919690417	60395	99.4%	2341.18082212833	31278	99.14%	1342.38422735727	6089	98.97%	308.137399652903	16483	99.57%	1031.31384619427	-	Zea mays photosystem II subunit29 (psb29), mRNA	GO:0009522//photosystem I;GO:0009534//chloroplast thylakoid	GO:0046872//metal ion binding	GO:0009637//response to blue light;GO:0009765//photosynthesis, light harvesting;GO:0010114//response to red light;GO:0010218//response to far red light	gi|162458005|ref|NP_001105502.1|/0/photosystem II subunit29 [Zea mays]
NM_001148725.1	1674	34392	97.73%	1118.58904671579	20999	84.47%	724.967796030462	22802	89.67%	613.56077600015	36008	86.5%	1072.72286998757	16231	87.93%	570.156909019241	11979	85.78%	520.266460076712	-	Zea mays hypothetical protein (LOC100274365), mRNA	GO:0009535//chloroplast thylakoid membrane;GO:0009570//chloroplast stroma;GO:0009941//chloroplast envelope;GO:0010319//stromule;GO:0048046//apoplast	GO:0004750//ribulose-phosphate 3-epimerase activity;GO:0046872//metal ion binding	GO:0006098//pentose-phosphate shunt;GO:0009409//response to cold;GO:0009624//response to nematode;GO:0019253//reductive pentose-phosphate cycle	gi|226532822|ref|NP_001148585.1|/5.4051e-166/ribulose-phosphate 3-epimerase [Zea mays]
NM_001155987.1	685	32479	99.85%	2581.55071741453	20081	99.56%	1694.22201157544	27125	99.85%	1783.68958197628	20910	99.85%	1522.32526364582	7022	99.56%	602.80218924432	7886	99.85%	837.002816141402	-	Zea mays LOC100283085 (gpm930), mRNA	GO:0009534//chloroplast thylakoid;GO:0009538//photosystem I reaction center;GO:0009941//chloroplast envelope;GO:0010287//plastoglobule	-	GO:0015979//photosynthesis	gi|226496954|ref|NP_001149459.1|/6.5747e-81/LOC100283085 [Zea mays]
NM_001155551.1	1420	31909	96.06%	1223.47030652865	21439	97.04%	872.552837372152	26002	97.82%	824.818721612899	24125	99.58%	847.272227555957	18084	99.58%	748.877394521803	13287	99.58%	680.298179192445	-	Zea mays ferredoxin--NADP reductase, leaf isozyme (LOC100282643), mRNA	GO:0009535//chloroplast thylakoid membrane;GO:0009570//chloroplast stroma;GO:0009941//chloroplast envelope;GO:0031977//thylakoid lumen;GO:0048046//apoplast	GO:0000166//nucleotide binding;GO:0004324//ferredoxin-NADP+ reductase activity;GO:0005507//copper ion binding;GO:0008266//poly(U) RNA binding;GO:0045156//electron transporter, transferring electrons within the cyclic electron transport pathway of photosynthesis activity;GO:0045157//electron transporter, transferring electrons within the noncyclic electron transport pathway of photosynthesis activ…	GO:0009767//photosynthetic electron transport chain;GO:0042742//defense response to bacterium	gi|226497434|ref|NP_001149023.1|/0/ferredoxin--NADP reductase, leaf isozyme [Zea mays]
NM_001196900.1	1866	31814	99.95%	928.271936894052	25635	100%	793.957467105876	41631	99.95%	1004.95196558882	37131	99.95%	992.359427009868	28369	99.95%	893.998839741337	38956	99.95%	1517.83105993656	-	Zea mays uncharacterized LOC100502422 (LOC100502422), mRNA	GO:0009535//chloroplast thylakoid membrane;GO:0009941//chloroplast envelope;GO:0016021//integral component of membrane;GO:0031977//thylakoid lumen	GO:0004176//ATP-dependent peptidase activity;GO:0004222//metalloendopeptidase activity;GO:0005515//protein binding;GO:0005524//ATP binding;GO:0046872//metal ion binding	GO:0006098//pentose-phosphate shunt;GO:0006200//ATP catabolic process;GO:0006508//proteolysis;GO:0007049//cell cycle;GO:0010205//photoinhibition;GO:0010206//photosystem II repair;GO:0010304//PSII associated light-harvesting complex II catabolic process;GO:0051301//cell division	gi|115470052|ref|NP_001058625.1|/0/Os06g0725900 [Oryza sativa Japonica Group]
NM_001111377.1	2338	31807	94.7%	740.707574832398	23927	96.71%	591.451718457515	6876	94.27%	132.474247594079	28810	96.66%	614.529513002296	21252	96.66%	534.514963614714	4309	95.64%	133.996268755884	-	Zea mays phosphoenolpyruvate carboxykinase (LOC541622), mRNA	GO:0005730//nucleolus;GO:0005829//cytosol;GO:0016020//membrane	GO:0004612//phosphoenolpyruvate carboxykinase (ATP) activity;GO:0005524//ATP binding;GO:0016301//kinase activity	GO:0006094//gluconeogenesis;GO:0009817//defense response to fungus, incompatible interaction;GO:0016036//cellular response to phosphate starvation;GO:0016310//phosphorylation;GO:0046686//response to cadmium ion	gi|162457930|ref|NP_001104847.1|/0/phosphoenolpyruvate carboxykinase [ATP] [Zea mays]
NM_001111374.1	765	31644	99.87%	2252.15628591296	15506	98.04%	1171.42341232843	27044	99.74%	1592.39055318344	18265	99.22%	1190.69967424889	7530	95.16%	578.81277557772	11314	98.69%	1075.26487004343	-	Zea mays ferredoxin2 (fdx2), mRNA	GO:0009536//plastid	GO:0009055//electron carrier activity;GO:0046872//metal ion binding;GO:0051537//2 iron, 2 sulfur cluster binding	GO:0009767//photosynthetic electron transport chain	gi|162464264|ref|NP_001104844.1|/7.90477e-73/ferredoxin2 [Zea mays]
NM_001158595.1	855	31197	98.48%	1986.62228156273	32398	98.95%	2189.91693237415	20562	98.25%	1083.27654626667	20684	98.36%	1206.45855621706	22271	95.2%	1531.71572323446	10816	94.62%	919.73196777456	-	Zea mays LOC100285704 (umc1287), mRNA	-	-	-	gi|226496359|ref|NP_001152067.1|/2.44354e-88/LOC100285704 [Zea mays]
NM_001137113.1	1395	31102	98.71%	1213.89939047294	17555	96.85%	727.280898670304	20690	95.99%	668.076789164623	16542	95.05%	591.367975405501	4301	94.62%	181.300834134071	2589	95.77%	134.933119472938	-	Zea mays uncharacterized LOC100191684 (LOC100191684), mRNA	GO:0009279//cell outer membrane;GO:0009543//chloroplast thylakoid lumen;GO:0009654//photosystem II oxygen evolving complex;GO:0010287//plastoglobule;GO:0016021//integral component of membrane;GO:0019898//extrinsic component of membrane;GO:0048046//apoplast;GO:0055035//plastid thylakoid membrane	GO:0005509//calcium ion binding;GO:0008266//poly(U) RNA binding;GO:0010242//oxygen evolving activity	GO:0010205//photoinhibition;GO:0010207//photosystem II assembly;GO:0035304//regulation of protein dephosphorylation;GO:0042549//photosystem II stabilization;GO:0042742//defense response to bacterium	gi|413934662|gb|AFW69213.1|/0/oxygen-evolving enhancer protein 1 [Zea mays]
NM_001112506.1	2909	30925	99.79%	578.80806115597	17931	99.86%	356.234801466369	12912	97.94%	199.935492355645	25094	99.72%	430.199762041628	13136	99.55%	265.536352780309	4501	99.69%	112.493132312705	-	Zea mays lipoxygenase6 (lox6), mRNA	-	GO:0005506//iron ion binding;GO:0016165//linoleate 13S-lipoxygenase activity	GO:0031408//oxylipin biosynthetic process;GO:0055114//oxidation-reduction process	gi|162463394|ref|NP_001105976.1|/0/lipoxygenase6 [Zea mays]
NM_001154156.1	1670	30849	99.52%	1005.75732280336	16065	99.4%	555.955222126801	17811	99.7%	480.409882701773	37592	99.76%	1122.59461415811	12372	99.64%	435.640258882822	6624	99.82%	288.379623563371	-	Zea mays phosphoglycerate kinase (LOC100281237), mRNA	GO:0005618//cell wall;GO:0005634//nucleus;GO:0005739//mitochondrion;GO:0005829//cytosol;GO:0009570//chloroplast stroma;GO:0009579//thylakoid;GO:0009941//chloroplast envelope;GO:0010319//stromule;GO:0016020//membrane;GO:0048046//apoplast	GO:0004618//phosphoglycerate kinase activity;GO:0005524//ATP binding	GO:0006096//glycolytic process;GO:0009409//response to cold;GO:0016310//phosphorylation;GO:0019253//reductive pentose-phosphate cycle;GO:0046686//response to cadmium ion	gi|226530482|ref|NP_001147628.1|/0/phosphoglycerate kinase [Zea mays]
NM_001155421.1	1231	30845	90.09%	1364.25421915129	21499	86.43%	1009.33599642	40640	88.63%	1487.08484155891	27500	99.59%	1114.08578849699	9964	99.35%	475.970715494928	23114	99.76%	1365.14182896489	-	Zea mays chlorophyll a-b binding protein (LOC100282512), mRNA	GO:0009522//photosystem I;GO:0009535//chloroplast thylakoid membrane	GO:0046872//metal ion binding	GO:0009765//photosynthesis, light harvesting	gi|226499760|ref|NP_001148893.1|/7.46214e-155/chlorophyll a-b binding protein [Zea mays]
NM_001149532.1	1404	30165	98.22%	1169.78165362656	8187	98.15%	337.002589370818	985	91.67%	31.6016110178672	25077	99.64%	890.743097400394	6049	99.36%	253.350078961861	426	98.86%	22.059883230824	-	Zea mays uncharacterized LOC100275466 (LOC100275466), mRNA	-	-	-	gi|226531001|ref|NP_001143004.1|/0/uncharacterized protein LOC100275466 [Zea mays]
XM_008657252.1	1778	29854	98.14%	914.196082182858	16949	97.24%	550.919162062422	46412	99.16%	1175.8140011694	23400	99.83%	656.338823437392	7438	98.99%	245.996532051884	12245	97.02%	500.711712937285	-	PREDICTED: Zea mays magnesium-protoporphyrin IX monomethyl ester [oxidative] cyclase, chloroplastic (LOC103634652), mRNA	GO:0009534//chloroplast thylakoid;GO:0031969//chloroplast membrane	GO:0005506//iron ion binding;GO:0048529//magnesium-protoporphyrin IX monomethyl ester (oxidative) cyclase activity	GO:0009658//chloroplast organization;GO:0015979//photosynthesis;GO:0036068;GO:0055114//oxidation-reduction process;GO:1901401//regulation of tetrapyrrole metabolic process	gi|530278092|gb|AGT16130.1|/0/leucine zipper protein [Saccharum hybrid cultivar R570]
NM_001148668.1	887	29809	98.53%	1829.75259236123	16535	94.14%	1077.34830972661	21835	99.66%	1108.84202371707	21916	99.89%	1232.20130766432	13186	99.89%	874.166217199205	9517	99.89%	780.076450729853	-	Zea mays uncharacterized LOC100274305 (LOC100274305), mRNA	GO:0009535//chloroplast thylakoid membrane	-	GO:0006979//response to oxidative stress	gi|226499680|ref|NP_001142140.1|/1.25969e-133/uncharacterized protein LOC100274305 [Zea mays]
NM_001155474.1	913	29741	98.58%	1773.59057964519	18353	95.62%	1161.74775599317	19718	98.9%	972.819315732291	26725	97.92%	1459.7918335447	11384	97.26%	733.210501904791	8256	99.12%	657.445299556667	-	Zea mays LOC100282566 (pco080036b), mRNA	GO:0009579//thylakoid;GO:0016020//membrane;GO:0044434	-	GO:0006811//ion transport	gi|226510270|ref|NP_001148946.1|/3.14552e-80/LOC100282566 [Zea mays]
NM_001154599.1	979	29651	96.42%	1649.01739512017	17475	91.42%	1031.5969461481	25061	91.42%	1153.07035056092	19761	91.32%	1006.63081240777	6680	91.01%	401.234564060037	10897	90.6%	809.254227949067	-	Zea mays photosystem I reaction center subunit XI (LOC100281679), mRNA	GO:0009535//chloroplast thylakoid membrane;GO:0009538//photosystem I reaction center;GO:0009941//chloroplast envelope;GO:0010287//plastoglobule;GO:0016021//integral component of membrane	-	GO:0015979//photosynthesis	gi|226509545|ref|NP_001148071.1|/3.49661e-130/photosystem I reaction center subunit XI [Zea mays]
NM_001111995.1	559	29255	98.93%	2849.42269139828	15033	95.53%	1554.20894727956	19982	96.78%	1610.15337662081	35832	99.11%	3196.70996580161	31412	98.93%	3304.36754673191	19695	99.46%	2561.56213696673	-	Zea mays metallothionein1 (mtl1), mRNA	GO:0009536//plastid	GO:0046872//metal ion binding	-	gi|238009468|gb|ACR35769.1|/1.93237e-27/unknown [Zea mays]
NM_001112224.1	3509	27642	99.29%	428.89864910128	16032	97.12%	264.046181408734	12047	99.34%	154.644914393264	22366	99.46%	317.869563664755	11051	96.92%	185.192237109345	3137	96.89%	64.9967839826451	-	Zea mays sucrose phosphate synthase1 (sps1), mRNA	-	GO:0046524//sucrose-phosphate synthase activity	GO:0005986//sucrose biosynthetic process	gi|162460834|ref|NP_001105694.1|/0/sucrose-phosphate synthase [Zea mays]
XR_565011.1	1864	27521	99.52%	803.871971125848	16703	99.41%	517.874024568819	10655	99.68%	257.482458015678	34901	99.62%	933.76148412865	13374	99.73%	421.91015454213	5307	99.41%	206.996926733362	-	PREDICTED: Zea mays RUBISCO activase1 (rca1), transcript variant X1, misc_RNA	GO:0005618//cell wall;GO:0005634//nucleus;GO:0009535//chloroplast thylakoid membrane;GO:0009570//chloroplast stroma;GO:0009941//chloroplast envelope;GO:0010319//stromule;GO:0048046//apoplast	GO:0003700//sequence-specific DNA binding transcription factor activity;GO:0005524//ATP binding;GO:0016984//ribulose-bisphosphate carboxylase activity;GO:0043531//ADP binding;GO:0046863//ribulose-1,5-bisphosphate carboxylase/oxygenase activator activity	GO:0009409//response to cold;GO:0009416//response to light stimulus;GO:0009753//response to jasmonic acid;GO:0010150//leaf senescence;GO:0042742//defense response to bacterium;GO:0043085//positive regulation of catalytic activity	gi|162458161|ref|NP_001104921.1|/0/ribulose bisphosphate carboxylase/oxygenase activase, chloroplastic precursor [Zea mays]
NM_001155533.1	1884	27133	95.28%	784.125360647728	16798	95.06%	515.290616132433	18438	98.46%	440.831898618448	22024	94.64%	582.987567547017	13263	92.94%	413.966729649187	9760	95.54%	376.642771731446	-	Zea mays aspartate aminotransferase (LOC100282625), mRNA	GO:0009570//chloroplast stroma;GO:0009941//chloroplast envelope;GO:0010319//stromule;GO:0048046//apoplast	GO:0004069//L-aspartate:2-oxoglutarate aminotransferase activity;GO:0030170//pyridoxal phosphate binding;GO:0080130//L-phenylalanine:2-oxoglutarate aminotransferase activity	GO:0006520//cellular amino acid metabolic process;GO:0009058//biosynthetic process;GO:0009409//response to cold;GO:0046686//response to cadmium ion	gi|226508814|ref|NP_001149005.1|/0/aspartate aminotransferase [Zea mays]
NM_001111860.1	712	26953	99.86%	2061.08404588974	16084	99.86%	1305.53832689776	12222	99.86%	773.218766560148	31929	99.86%	2236.39914037146	14074	99.86%	1162.36391842048	6945	99.86%	709.174276683593	-	Zea mays thioredoxin M1 (trm1), mRNA	GO:0009507//chloroplast	GO:0009055//electron carrier activity;GO:0015035//protein disulfide oxidoreductase activity;GO:0016671//oxidoreductase activity, acting on a sulfur group of donors, disulfide as acceptor	GO:0006662//glycerol ether metabolic process;GO:0009657//plastid organization;GO:0022900//electron transport chain;GO:0042744//hydrogen peroxide catabolic process;GO:0045454//cell redox homeostasis	gi|162461510|ref|NP_001105330.1|/3.42608e-120/thioredoxin M-type, chloroplastic precursor [Zea mays]
XM_008670868.1	2762	26316	92.11%	518.757976333622	21136	91.96%	442.256964996167	21978	92.25%	358.430200494294	29862	99.89%	539.186748780405	20990	99.31%	446.882483194084	10457	99.57%	275.260663088933	-	PREDICTED: Zea mays elongation factor G-2, chloroplastic-like (LOC103646146), mRNA	GO:0005739//mitochondrion;GO:0009570//chloroplast stroma;GO:0009941//chloroplast envelope;GO:0048046//apoplast	GO:0003746//translation elongation factor activity;GO:0003924//GTPase activity;GO:0005524//ATP binding;GO:0005525//GTP binding	GO:0006184//GTP catabolic process;GO:0006414//translational elongation;GO:0009658//chloroplast organization;GO:0009845//seed germination	gi|670375608|ref|XP_008669090.1|/0/PREDICTED: elongation factor G-2, chloroplastic-like [Zea mays]
NM_001147298.1	1517	25580	99.87%	918.086377231824	10391	99.8%	395.865194602666	2470	99.6%	73.341784524386	14821	99.8%	487.232130285551	5311	99.21%	205.871053959189	827	99.54%	39.6351628312236	-	Zea mays LOC100272845 (AY110170), mRNA	GO:0005739//mitochondrion;GO:0009534//chloroplast thylakoid;GO:0009570//chloroplast stroma;GO:0009941//chloroplast envelope;GO:0016020//membrane;GO:0022626//cytosolic ribosome;GO:0031977//thylakoid lumen;GO:0048046//apoplast	GO:0004332//fructose-bisphosphate aldolase activity	GO:0006096//glycolytic process;GO:0009737//response to abscisic acid;GO:0046686//response to cadmium ion	gi|226494664|ref|NP_001140770.1|/0/uncharacterized protein LOC100272845 [Zea mays]
NM_001111381.1	1628	25562	97.91%	854.887592372233	14978	97.79%	531.710186864306	16540	97.91%	457.637079107169	23277	98.77%	713.044442717838	13638	99.32%	492.607310683282	6682	99.57%	298.409598756944	-	Zea mays ferredoxin (L-FNRII), mRNA	GO:0009535//chloroplast thylakoid membrane;GO:0009570//chloroplast stroma;GO:0009941//chloroplast envelope;GO:0031977//thylakoid lumen;GO:0048046//apoplast	GO:0000166//nucleotide binding;GO:0004324//ferredoxin-NADP+ reductase activity;GO:0005507//copper ion binding;GO:0008266//poly(U) RNA binding;GO:0045156//electron transporter, transferring electrons within the cyclic electron transport pathway of photosynthesis activity;GO:0045157//electron transporter, transferring electrons within the noncyclic electron transport pathway of photosynthesis activ…	GO:0009767//photosynthetic electron transport chain;GO:0042742//defense response to bacterium	gi|162458489|ref|NP_001104851.1|/0/ferredoxin [Zea mays]
NM_001147379.1	1201	25009	85.43%	1133.76201646612	14415	90.42%	693.660867215882	17862	91.51%	669.926531871161	23175	91.42%	962.322696562027	9886	90.09%	484.041018386783	6784	86.09%	410.67999664682	-	Zea mays pyrophosphate-energized proton pump1 (ppp1), mRNA	GO:0009579//thylakoid;GO:0009941//chloroplast envelope	GO:0000287//magnesium ion binding;GO:0004427//inorganic diphosphatase activity	GO:0006796//phosphate-containing compound metabolic process;GO:0009651//response to salt stress;GO:0042742//defense response to bacterium;GO:0046686//response to cadmium ion	gi|226501416|ref|NP_001140851.1|/0/pyrophosphate-energized proton pump1 [Zea mays]
XM_008646236.1	1107	24998	96.66%	1229.49347080694	12775	96.57%	666.943191076378	24191	96.66%	984.342645807297	29339	99.01%	1321.72675009825	6795	97.56%	360.949469174038	13660	99.64%	897.147386723858	-	PREDICTED: Zea mays photosystem I reaction center subunit III, chloroplastic-like (LOC103625835), mRNA	GO:0009538//photosystem I reaction center;GO:0009543//chloroplast thylakoid lumen;GO:0009941//chloroplast envelope;GO:0010287//plastoglobule	-	GO:0015979//photosynthesis	gi|226532407|ref|NP_001148412.1|/3.5243e-110/photosystem I reaction center subunit III [Zea mays]
XM_008677226.1	1032	24841	99.32%	1310.56317723654	17934	99.42%	1004.32210910068	21502	99.42%	938.510769595361	1120	98.74%	54.1230570231351	85	58.04%	4.84332704478485	21	76.26%	1.4794500791062	-	PREDICTED: Zea mays chlorophyll a-b binding protein of LHCII type 1-like (LOC103651575), mRNA	GO:0005739//mitochondrion;GO:0009522//photosystem I;GO:0009523//photosystem II;GO:0009535//chloroplast thylakoid membrane;GO:0009941//chloroplast envelope;GO:0010287//plastoglobule;GO:0016021//integral component of membrane;GO:0048046//apoplast	GO:0016168//chlorophyll binding;GO:0046872//metal ion binding	GO:0009637//response to blue light;GO:0009750//response to fructose;GO:0009765//photosynthesis, light harvesting;GO:0010114//response to red light;GO:0010218//response to far red light;GO:0018298//protein-chromophore linkage	gi|414881719|tpg|DAA58850.1|/0/TPA: chlorophyll a-b binding protein 48, Precursor [Zea mays]
NM_001111399.1	1992	24195	99.9%	661.309674663021	14168	99.95%	411.05011050878	8923	99.9%	201.772353300435	20068	99.9%	502.410551405248	7566	99.9%	223.347744024977	4488	99.9%	163.803897915221	-	Zea mays plastidic general dicarboxylate transporter (pDCT2), mRNA	GO:0009534//chloroplast thylakoid;GO:0009941//chloroplast envelope;GO:0016020//membrane	GO:0005313//L-glutamate transmembrane transporter activity;GO:0015131//oxaloacetate transmembrane transporter activity;GO:0015140//malate transmembrane transporter activity	GO:0006814//sodium ion transport;GO:0009624//response to nematode;GO:0015813//L-glutamate transport;GO:0019676//ammonia assimilation cycle;GO:0071423//malate transmembrane transport;GO:1902356//oxaloacetate(2-) transmembrane transport	gi|162461628|ref|NP_001104869.1|/0/plastidic general dicarboxylate transporter [Zea mays]
NM_001136656.1	1290	24148	99.84%	1019.20146866577	13571	99.84%	607.991762801618	8977	99.69%	313.459629007815	16565	99.69%	640.391742563024	5800	99.69%	264.388676327079	2630	98.6%	148.226807925687	-	Zea mays uncharacterized LOC100191222 (LOC100191222), mRNA	GO:0005739//mitochondrion;GO:0005829//cytosol;GO:0009570//chloroplast stroma;GO:0009579//thylakoid;GO:0009941//chloroplast envelope;GO:0048046//apoplast	GO:0004807//triose-phosphate isomerase activity	GO:0006096//glycolytic process;GO:0006642//triglyceride mobilization;GO:0009658//chloroplast organization;GO:0019253//reductive pentose-phosphate cycle;GO:0019563//glycerol catabolic process;GO:0032504//multicellular organism reproduction;GO:0046166//glyceraldehyde-3-phosphate biosynthetic process;GO:0080022//primary root development	gi|414886469|tpg|DAA62483.1|/0/TPA: triosephosphate isomerase [Zea mays]
XM_008670540.1	3381	23920	99.47%	385.198501069369	7956	99.29%	135.995694397238	12606	99.29%	167.946992981589	34006	99.47%	501.596356423726	12803	99.14%	222.674836443519	9109	99.32%	195.878265309458	-	PREDICTED: Zea mays plasma membrane ATPase (LOC542048), mRNA	GO:0005886//plasma membrane;GO:0016021//integral component of membrane	GO:0005524//ATP binding;GO:0008553//hydrogen-exporting ATPase activity, phosphorylative mechanism;GO:0046872//metal ion binding	GO:0006200//ATP catabolic process;GO:0006754//ATP biosynthetic process;GO:1902600//hydrogen ion transmembrane transport	gi|414585035|tpg|DAA35606.1|/0/TPA: plasma-membrane H+ATPase2 isoform 1 [Zea mays]
NM_001112547.1	1616	23907	99.88%	805.475451652117	12253	99.88%	438.204297374908	10202	99.94%	284.370186704284	14520	99.81%	448.09412857538	7537	98.82%	274.259529167973	3423	99.75%	154.001964422604	-	Zea mays plastid ADP-glucose pyrophosphorylase large subunit (LOC100101531), mRNA	GO:0009570//chloroplast stroma;GO:0009941//chloroplast envelope	GO:0008878//glucose-1-phosphate adenylyltransferase activity	GO:0005978//glycogen biosynthetic process;GO:0019252//starch biosynthetic process	gi|162460455|ref|NP_001106017.1|/0/plastid ADP-glucose pyrophosphorylase large subunit [Zea mays]
NM_001154067.1	1095	23893	67.49%	1188.02381853654	17723	67.4%	935.402817090274	29463	67.4%	1212.00091291646	22196	67.76%	1010.89160603673	25518	72.24%	1370.36759767652	26273	67.58%	1744.44091628895	-	Zea mays light-induced protein 1-like (LOC100281148), mRNA	-	-	-	gi|226496063|ref|NP_001147539.1|/5.60628e-60/light-induced protein 1-like [Zea mays]
NM_001149324.1	569	23804	98.95%	2277.75106894674	23248	97.19%	2361.2875961055	15244	97.72%	1206.77630455486	40852	97.89%	3580.51131296354	37077	98.95%	3831.74754509152	34235	99.65%	4374.40292985714	-	Zea mays uncharacterized LOC100275172 (LOC100275172), mRNA	-	-	-	gi|226502492|ref|NP_001142796.1|/9.50488e-38/uncharacterized protein LOC100275172 [Zea mays]
NM_001111904.1	1073	23302	98.97%	1182.39357155711	12954	98.97%	697.717676657189	20191	98.32%	847.614167591889	20153	98.42%	936.66431830751	2422	97.67%	132.733022550824	2409	97.2%	163.229178904938	-	Zea mays chlorophyll a/b-binding apoprotein CP26 precursor (Lhcb5-2), mRNA	GO:0005739//mitochondrion;GO:0009517//PSII associated light-harvesting complex II;GO:0009522//photosystem I;GO:0009783//photosystem II antenna complex;GO:0010287//plastoglobule	GO:0046872//metal ion binding	GO:0009637//response to blue light;GO:0009765//photosynthesis, light harvesting;GO:0010114//response to red light;GO:0010196//nonphotochemical quenching;GO:0010218//response to far red light	gi|194697528|gb|ACF82848.1|/4.19232e-177/unknown [Zea mays]
XM_008646986.1	13137	23170	99.93%	96.028118076459	13568	99.85%	59.6891219371134	24181	99.89%	82.9121462770017	47020	99.94%	178.496793254813	39084	99.93%	174.947351426245	27201	99.94%	150.539125382051	-	PREDICTED: Zea mays microtubule-associated protein futsch (LOC103626570), mRNA	-	-	-	gi|670407479|ref|XP_008645208.1|/0/PREDICTED: microtubule-associated protein futsch [Zea mays]
NM_001156938.1	1673	22411	99.94%	729.346458628814	14219	99.1%	491.189040812533	18550	99.4%	499.445464193346	30598	99.1%	912.09713749642	12944	98.92%	454.964101657898	12121	99.1%	526.748403777909	-	Zea mays elongation factor Tu (LOC100284040), mRNA	GO:0005730//nucleolus;GO:0009295//nucleoid;GO:0009535//chloroplast thylakoid membrane;GO:0009941//chloroplast envelope;GO:0048046//apoplast	GO:0003746//translation elongation factor activity;GO:0003924//GTPase activity;GO:0005525//GTP binding	GO:0006184//GTP catabolic process;GO:0006414//translational elongation	gi|226508704|ref|NP_001150410.1|/0/elongation factor Tu [Zea mays]
NM_001155816.1	827	21769	97.1%	1433.18268877026	11570	98.67%	808.543526989007	8556	96.13%	466.020870434873	14663	98.55%	884.222004506821	5447	96.25%	387.307969132332	1814	95.77%	159.474956048287	-	Zea mays LOC100282910 (pco136292), mRNA	GO:0009535//chloroplast thylakoid membrane;GO:0009941//chloroplast envelope	-	-	gi|226500194|ref|NP_001149288.1|/3.23152e-79/LOC100282910 [Zea mays]
NM_001154715.1	1215	21709	99.92%	972.819180261233	11733	99.01%	558.095277924531	7399	99.01%	274.306974301238	10903	99.34%	447.521317479707	4397	99.42%	212.806434320294	1793	99.34%	107.291354872671	-	Zea mays LOC100281795 (csu1028(lhcb)), mRNA	GO:0009535//chloroplast thylakoid membrane;GO:0009782//photosystem I antenna complex	GO:0031409//pigment binding;GO:0046872//metal ion binding	GO:0009768//photosynthesis, light harvesting in photosystem I	gi|413939030|gb|AFW73581.1|/1.56483e-180/chlorophyll a-b binding protein 4 [Zea mays]
NM_001196753.1	1056	21700	99.91%	1118.83076427846	13965	99.91%	764.280144500048	24588	99.91%	1048.8161994665	14619	99.91%	690.395165111853	5348	99.91%	297.805042921632	5553	99.91%	382.317760215258	-	Zea mays uncharacterized LOC100502276 (LOC100502276), mRNA	GO:0009535//chloroplast thylakoid membrane;GO:0009654//photosystem II oxygen evolving complex;GO:0019898//extrinsic component of membrane	GO:0005509//calcium ion binding	GO:0015979//photosynthesis	gi|115470529|ref|NP_001058863.1|/4.57341e-111/Os07g0141400 [Oryza sativa Japonica Group]
NM_001112421.1	2195	21583	95.95%	535.359939346981	12707	94.85%	334.567738341858	16002	95.95%	328.382376758025	23964	99.95%	544.463511444227	15467	99.95%	414.35838168319	10338	99.77%	342.422837079281	-	Zea mays restorer of fertility2 (rf2), mRNA	GO:0005739//mitochondrion	GO:0004029//aldehyde dehydrogenase (NAD) activity	GO:0055114//oxidation-reduction process	gi|162464260|ref|NP_001105891.1|/0/mitochondrial aldehyde dehydrogenase 2 [Zea mays]
NM_001147896.1	963	21527	99.9%	1217.09872541785	11836	99.9%	710.320297001182	12628	99.9%	590.674723218803	15106	99.9%	782.288933552149	6015	99.9%	367.294065896537	2833	99.9%	213.885333554829	-	Zea mays electron carrier/ electron transporter/ iron ion binding protein (LOC100273459), mRNA	GO:0009535//chloroplast thylakoid membrane;GO:0010598//NAD(P)H dehydrogenase complex (plastoquinone)	GO:0009055//electron carrier activity;GO:0046872//metal ion binding;GO:0051536//iron-sulfur cluster binding	GO:0009773//photosynthetic electron transport in photosystem I	gi|226530383|ref|NP_001141368.1|/7.37037e-109/electron carrier/ electron transporter/ iron ion binding protein [Zea mays]
XR_562767.1	1693	21298	98.88%	684.9367181261	19883	92.62%	678.735413820508	93183	83.46%	2479.2471951973	42990	91.14%	1266.35211612425	25435	92.38%	883.444662328577	26301	96.1%	1129.47343570304	-	PREDICTED: Zea mays uncharacterized LOC103647331 (LOC103647331), ncRNA	GO:0005739//mitochondrion;GO:0009507//chloroplast	-	-	gi|358346026|ref|XP_003637074.1|/4.81885e-163/Cell wall-associated hydrolase, partial [Medicago truncatula]
XM_008647047.1	1968	21291	95.63%	589.032896088076	117587	99.29%	3453.10489766087	66188	99.64%	1514.93592494688	30796	99.24%	780.392721642336	141858	99.59%	4238.70610911346	64029	99.85%	2365.44221367532	-	PREDICTED: Zea mays polyubiquitin (LOC103626648), mRNA	GO:0005773//vacuole	-	GO:0009751//response to salicylic acid;GO:0010224//response to UV-B	gi|357474763|ref|XP_003607667.1|/0/Multidrug resistance protein ABC transporter family [Medicago truncatula]
NM_001112075.1	869	21271	93.9%	1332.71324852643	11791	93.67%	784.163129020387	10223	94.02%	529.905814242009	11877	95.74%	681.602184169218	1148	94.71%	77.6831233971465	359	94.59%	30.0355362435145	-	Zea mays light harvesting chlorophyll a/b binding protein3 (lhcb3), mRNA	GO:0005739//mitochondrion;GO:0009522//photosystem I;GO:0009523//photosystem II;GO:0009535//chloroplast thylakoid membrane;GO:0010287//plastoglobule;GO:0016021//integral component of membrane;GO:0048046//apoplast	GO:0016168//chlorophyll binding;GO:0046872//metal ion binding	GO:0009637//response to blue light;GO:0009750//response to fructose;GO:0009765//photosynthesis, light harvesting;GO:0010114//response to red light;GO:0010218//response to far red light;GO:0018298//protein-chromophore linkage	gi|162463409|ref|NP_001105545.1|/3.36927e-175/chlorophyll a-b binding protein M9, chloroplastic precursor [Zea mays]
NM_001150386.1	616	21150	99.19%	1869.38280430463	13984	99.84%	1311.97711102516	24352	99.03%	1780.71338558239	10303	99.68%	834.117016346331	3831	99.35%	365.709302094061	4102	99.03%	484.145234978155	-	Zea mays hypothetical protein (LOC100276652), mRNA	-	-	-	gi|590584082|ref|XP_007015076.1|/1.72911e-08/Photosystem II 5 kD protein, putative [Theobroma cacao]
NM_001127249.1	2430	20969	99.92%	469.829227299687	10487	99.84%	249.413840432735	15352	99.88%	284.576339334545	24546	99.96%	503.753932810093	14133	99.88%	342.005155361464	11971	99.92%	358.166427546221	-	Zea mays filamentation temperature-sensitive H 2B (FtsH2B), mRNA	GO:0009534//chloroplast thylakoid;GO:0009941//chloroplast envelope;GO:0016021//integral component of membrane;GO:0031977//thylakoid lumen	GO:0004222//metalloendopeptidase activity;GO:0005524//ATP binding;GO:0008270//zinc ion binding;GO:0017111//nucleoside-triphosphatase activity	GO:0006508//proteolysis;GO:0010027//thylakoid membrane organization;GO:0010205//photoinhibition;GO:0010206//photosystem II repair;GO:0072593//reactive oxygen species metabolic process	gi|187830110|ref|NP_001120721.1|/0/filamentation temperature-sensitive H 2B [Zea mays]
NM_001147385.1	1091	20928	98.72%	1044.41129509432	7174	98.26%	380.025008115114	9519	98.72%	393.012783253686	10721	95.88%	490.065961572012	2003	89.28%	107.959475505112	628	83.87%	41.850014336712	-	Zea mays germin-like protein (LOC100272933), mRNA	GO:0005634//nucleus;GO:0009505//plant-type cell wall;GO:0016023//cytoplasmic membrane-bounded vesicle;GO:0031012//extracellular matrix;GO:0048046//apoplast	GO:0030145//manganese ion binding;GO:0045735//nutrient reservoir activity	GO:0009409//response to cold	gi|226504688|ref|NP_001140857.1|/3.13282e-140/uncharacterized protein LOC100272933 precursor [Zea mays]
NM_001112230.2	1307	20878	98.01%	869.724871169269	17727	94.72%	783.854060353599	20091	94.72%	692.41436048128	27712	94.87%	1057.39262298087	26089	98.39%	1173.77920849792	19594	94.72%	1089.95416202889	-	Zea mays cytosolic glyceroldehyde-3-phosphate dehydrogenase GAPC2 (GAPC2), mRNA	GO:0005740//mitochondrial envelope;GO:0005774//vacuolar membrane;GO:0005886//plasma membrane;GO:0009507//chloroplast;GO:0048046//apoplast	GO:0004365//glyceraldehyde-3-phosphate dehydrogenase (NAD+) (phosphorylating) activity;GO:0005507//copper ion binding;GO:0008886//glyceraldehyde-3-phosphate dehydrogenase (NADP+) (non-phosphorylating) activity;GO:0050661//NADP binding;GO:0051287//NAD binding	GO:0006006//glucose metabolic process;GO:0006096//glycolytic process;GO:0009408//response to heat;GO:0009651//response to salt stress;GO:0009744//response to sucrose;GO:0042542//response to hydrogen peroxide;GO:0046686//response to cadmium ion;GO:0048316//seed development;GO:0051775//response to redox state;GO:0055114//oxidation-reduction process	gi|162461501|ref|NP_001105700.1|/0/glyceraldehyde-3-phosphate dehydrogenase 2, cytosolic [Zea mays]
NM_001157051.1	1172	20842	97.01%	968.234077526339	10643	95.05%	524.821968272534	19053	96.76%	732.277779830293	15965	98.04%	679.337055663648	1449	90.53%	72.701829715979	2096	96.33%	130.024258146936	-	Zea mays chlorophyll a-b binding protein of LHCII type III (LOC100284154), mRNA	GO:0009522//photosystem I;GO:0009523//photosystem II;GO:0009535//chloroplast thylakoid membrane;GO:0016021//integral component of membrane	GO:0005198//structural molecule activity;GO:0016168//chlorophyll binding;GO:0046872//metal ion binding	GO:0009765//photosynthesis, light harvesting;GO:0018298//protein-chromophore linkage	gi|226509520|ref|NP_001150523.1|/0/chlorophyll a-b binding protein of LHCII type III [Zea mays]
NM_001279470.1	721	20756	66.57%	1567.38967375011	8235	92.93%	660.09112551495	12045	66.44%	752.508898685744	18638	99.86%	1289.16360458528	5673	99.86%	462.681448045468	3594	99.86%	362.412798296382	-	Zea mays ferredoxin 1 (FDX1), mRNA	GO:0009507//chloroplast	GO:0051536//iron-sulfur cluster binding	GO:0022900//electron transport chain	gi|525344151|ref|NP_001266399.1|/5.83811e-59/adrenodoxin, mitochondrial [Zea mays]
XR_561056.1	2734	20704	99.38%	412.310441035469	29149	99.38%	616.17022072963	52548	99.38%	865.760527850718	21458	99.71%	391.41252986392	22159	99.93%	476.60238854047	30421	99.96%	808.976104850685	-	PREDICTED: Zea mays uncharacterized LOC103643499 (LOC103643499), ncRNA	GO:0005739//mitochondrion	-	-	gi|674887096|emb|CDY45505.1|/1.68487e-118/BnaCnng12640D [Brassica napus]
NM_001111758.1	1024	20521	97.27%	1091.10651174255	10515	96.19%	593.451013114917	5942	96.29%	261.380263350756	21293	97.27%	1037.00509669347	7799	96.68%	447.861294418542	2441	88.57%	173.311962782616	-	Zea mays photosystem II subunit PsbS1 (psbs1), mRNA	GO:0009534//chloroplast thylakoid;GO:0016020//membrane	-	GO:0010027//thylakoid membrane organization;GO:0010196//nonphotochemical quenching;GO:0080167//response to karrikin	gi|414879500|tpg|DAA56631.1|/4.25657e-130/TPA: photosystem II protein [Zea mays]
NM_001112223.1	5617	20434	97.04%	198.069474383254	12168	96.15%	125.195965102615	8470	96.47%	67.9233483616458	16302	97.26%	144.737297173451	5242	89.85%	54.8778590634787	2571	93%	33.2780883736468	-	Zea mays ferredoxin-dependent glutamate synthase1 (fgs1), mRNA	GO:0009570//chloroplast stroma;GO:0009941//chloroplast envelope	GO:0016041//glutamate synthase (ferredoxin) activity;GO:0046872//metal ion binding;GO:0051538//3 iron, 4 sulfur cluster binding	GO:0006541//glutamine metabolic process;GO:0055114//oxidation-reduction process;GO:0097054//L-glutamate biosynthetic process	gi|162460721|ref|NP_001105693.1|/0/ferredoxin-dependent glutamate synthase, chloroplastic precursor [Zea mays]
XM_008660371.1	1247	20217	97.51%	882.711615669573	12308	95.75%	570.42242331358	22229	97.75%	802.95937432612	22592	99.36%	903.508451428573	5870	99.36%	276.806456011882	9216	96.15%	537.324608041092	-	PREDICTED: Zea mays chlorophyll a-b binding protein 8 (LOC100282214), transcript variant X1, mRNA	GO:0005739//mitochondrion;GO:0009522//photosystem I;GO:0009535//chloroplast thylakoid membrane;GO:0010287//plastoglobule	GO:0046872//metal ion binding	GO:0009765//photosynthesis, light harvesting	gi|195613254|gb|ACG28457.1|/7.86016e-179/chlorophyll a-b binding protein 8 [Zea mays]
XM_008681909.1	1082	20134	74.58%	1013.14449134261	10144	72.64%	541.82312275366	13088	76.62%	544.861505336603	18198	72.64%	838.765180421208	1839	71.9%	99.9445313177214	1758	72.27%	118.127857702618	-	PREDICTED: Zea mays chlorophyll a-b binding protein CP26, chloroplastic-like (LOC103655102), mRNA	GO:0005739//mitochondrion;GO:0009517//PSII associated light-harvesting complex II;GO:0009522//photosystem I;GO:0009783//photosystem II antenna complex;GO:0010287//plastoglobule	GO:0046872//metal ion binding	GO:0009637//response to blue light;GO:0009765//photosynthesis, light harvesting;GO:0010114//response to red light;GO:0010196//nonphotochemical quenching;GO:0010218//response to far red light	gi|194697528|gb|ACF82848.1|/2.86615e-126/unknown [Zea mays]
XM_008664252.1	3740	19346	98.5%	281.635998469801	13498	98.9%	208.580342765384	10905	98.42%	131.339139955584	31313	99.06%	417.539021598435	17078	97.51%	268.515879608375	6581	98.93%	127.932535289751	-	PREDICTED: Zea mays glycine dehydrogenase (decarboxylating), mitochondrial (LOC541946), mRNA	GO:0005739//mitochondrion;GO:0005960//glycine cleavage complex;GO:0009534//chloroplast thylakoid;GO:0009570//chloroplast stroma;GO:0009941//chloroplast envelope;GO:0048046//apoplast	GO:0004375//glycine dehydrogenase (decarboxylating) activity;GO:0005524//ATP binding;GO:0030170//pyridoxal phosphate binding	GO:0019464//glycine decarboxylation via glycine cleavage system;GO:0046686//response to cadmium ion;GO:0055114//oxidation-reduction process	gi|413916138|gb|AFW56070.1|/0/glycine cleavage complex P-protein [Zea mays]
XM_008649292.1	1558	19058	81.51%	666.006477675314	11184	81.51%	414.863531821921	13664	93.9%	395.048575734336	15608	94.16%	499.601572291422	7843	84.98%	296.01882398731	7696	93.77%	359.135489292833	-	PREDICTED: Zea mays hypothetical protein (LOC100272890), transcript variant X1, mRNA	GO:0009279//cell outer membrane;GO:0009535//chloroplast thylakoid membrane;GO:0009543//chloroplast thylakoid lumen;GO:0009654//photosystem II oxygen evolving complex;GO:0010287//plastoglobule;GO:0016021//integral component of membrane;GO:0019898//extrinsic component of membrane;GO:0048046//apoplast	GO:0005509//calcium ion binding;GO:0008266//poly(U) RNA binding;GO:0010242//oxygen evolving activity	GO:0010205//photoinhibition;GO:0010207//photosystem II assembly;GO:0035304//regulation of protein dephosphorylation;GO:0042549//photosystem II stabilization;GO:0042742//defense response to bacterium	gi|195619530|gb|ACG31595.1|/0/oxygen-evolving enhancer protein 1 [Zea mays]
NM_001112009.1	1412	18848	99.86%	726.773628635632	5990	99.72%	245.170199741887	5493	99.93%	175.23263948382	24263	99.86%	856.946668854969	12253	99.86%	510.284414603405	6656	99.86%	342.719909543364	-	Zea mays cysteine protease2 (ccp2), mRNA	GO:0005773//vacuole;GO:0016023//cytoplasmic membrane-bounded vesicle	GO:0004197//cysteine-type endopeptidase activity	GO:0006508//proteolysis;GO:0007568//aging	gi|162460343|ref|NP_001105479.1|/0/cysteine protease2 precursor [Zea mays]
NM_001112065.1	2523	18697	99.76%	403.481160649188	14002	99.96%	320.736494311877	35298	99.88%	630.192091300132	24692	99.96%	488.071008430914	22274	99.76%	519.141242342659	28646	99.64%	825.481709774655	-	Zea mays ABC family1 (abcf1), mRNA	GO:0009536//plastid	GO:0005524//ATP binding;GO:0016887//ATPase activity	GO:0006200//ATP catabolic process;GO:0009624//response to nematode	gi|162462301|ref|NP_001105535.1|/0/ABC family1 [Zea mays]
NM_001154849.1	612	18686	97.39%	1662.39225281924	11839	96.24%	1117.99317833066	20031	96.24%	1474.31847964509	14665	96.57%	1195.01852743361	6578	95.92%	632.043565363586	5952	96.57%	707.085967219651	-	Zea mays ultraviolet-B-repressible protein (LOC100281930), mRNA	-	-	-	gi|226509852|ref|NP_001148321.1|/2.67336e-14/ultraviolet-B-repressible protein [Zea mays]
XM_008656079.1	999	18392	91.99%	1002.37921792482	9401	91.59%	543.856244801756	7536	91.69%	339.793840383966	16000	98.9%	798.727225051844	6280	91.69%	369.656819692267	3485	91.19%	253.628476023977	-	PREDICTED: Zea mays psbP-like protein 2, chloroplastic (LOC103634474), mRNA	GO:0009535//chloroplast thylakoid membrane;GO:0009654//photosystem II oxygen evolving complex;GO:0019898//extrinsic component of membrane	GO:0005509//calcium ion binding	GO:0015979//photosynthesis	gi|297722003|ref|NP_001173365.1|/1.70038e-127/Os03g0279950 [Oryza sativa Japonica Group]
XM_008654057.1	1449	17769	90.13%	667.672033981484	12679	88.68%	505.69908935973	15643	90.89%	486.285992873156	13223	98.9%	455.098711471863	10051	98.9%	407.892250973903	9186	99.38%	460.912804769231	-	PREDICTED: Zea mays PGR5-like protein 1B, chloroplastic (LOC103632242), mRNA	GO:0009534//chloroplast thylakoid	GO:0016730//oxidoreductase activity, acting on iron-sulfur proteins as donors;GO:0042802//identical protein binding	GO:0009773//photosynthetic electron transport in photosystem I	gi|115477403|ref|NP_001062297.1|/1.22315e-142/Os08g0526300 [Oryza sativa Japonica Group]
NM_001154603.1	1954	17681	98.57%	492.664022773258	13469	98.16%	398.369746019616	19422	98.98%	447.72308830065	15715	98.41%	401.082597983241	11261	98.31%	338.888605205398	11468	98.36%	426.701179008138	-	Zea mays LOC100281683 (IDP113), mRNA	-	GO:0004674//protein serine/threonine kinase activity;GO:0005524//ATP binding	GO:0006468//protein phosphorylation;GO:0007623//circadian rhythm;GO:0042548//regulation of photosynthesis, light reaction	gi|226504858|ref|NP_001148075.1|/0/LOC100281683 [Zea mays]
XM_008680127.1	770	17643	99.87%	1247.52797414077	8589	99.22%	644.655114793768	8886	99.87%	519.823230758381	1093	98.83%	70.7902474127178	648	97.92%	49.4867403303475	515	98.44%	48.626971431253	-	PREDICTED: Zea mays ferredoxin-like (LOC103653165), mRNA	GO:0009570//chloroplast stroma	GO:0009055//electron carrier activity;GO:0046872//metal ion binding;GO:0051537//2 iron, 2 sulfur cluster binding	GO:0009767//photosynthetic electron transport chain;GO:0080167//response to karrikin	gi|195609628|gb|ACG26644.1|/2.15489e-64/ferredoxin-1 [Zea mays]
NM_001157737.1	1744	17642	99.66%	550.769549175345	9110	93.23%	301.889113138087	3177	93.46%	82.0560929761123	16684	98.22%	477.087122195463	10156	98.62%	342.437075079423	2043	97.02%	85.1692070769333	-	Zea mays alanine aminotransferase 2 (LOC100284842), mRNA	GO:0005773//vacuole;GO:0009570//chloroplast stroma;GO:0016020//membrane;GO:0048046//apoplast	GO:0008483//transaminase activity;GO:0030170//pyridoxal phosphate binding	GO:0001666//response to hypoxia;GO:0009058//biosynthetic process	gi|226531608|ref|NP_001151209.1|/0/alanine aminotransferase 2 [Zea mays]
NM_001153280.1	2101	17600	99.95%	456.094882458294	128639	99.95%	3538.52410262785	54180	99.95%	1161.59049235295	16368	99.81%	388.520158627705	151699	99.95%	4245.81662058154	65285	99.67%	2259.16563912219	-	Zea mays uncharacterized LOC100280354 (LOC100280354), mRNA	GO:0005634//nucleus;GO:0005739//mitochondrion;GO:0009579//thylakoid;GO:0009941//chloroplast envelope	GO:0005524//ATP binding;GO:0032440//2-alkenal reductase [NAD(P)] activity;GO:0051082//unfolded protein binding	GO:0006457//protein folding;GO:0009409//response to cold;GO:0045036//protein targeting to chloroplast;GO:0046686//response to cadmium ion;GO:0055114//oxidation-reduction process	gi|145388994|gb|ABP65327.1|/0/chloroplast heat shock protein 70 [Cenchrus americanus]
NM_001158351.1	689	17482	93.32%	1381.46688172257	11525	92.89%	966.712351126976	11678	94.05%	763.465381752677	11084	96.23%	802.271359752555	3035	92.6%	259.026406616777	2384	98.4%	251.563568748637	-	Zea mays photosystem I reaction center subunit V (LOC100285458), mRNA	GO:0009941//chloroplast envelope;GO:0030093//chloroplast photosystem I	GO:0016168//chlorophyll binding	GO:0009773//photosynthetic electron transport in photosystem I;GO:0009780//photosynthetic NADP+ reduction;GO:0042550//photosystem I stabilization;GO:0050821//protein stabilization	gi|226494913|ref|NP_001151823.1|/6.4145e-67/photosystem I reaction center subunit V [Zea mays]
XM_008648165.1	5993	17425	99.68%	158.30589702837	6944	99.92%	66.9639386244114	4276	99.8%	32.1390858119938	12319	99.4%	102.512109593779	3722	99.33%	36.5204952543286	471	97.73%	5.71396199416229	-	PREDICTED: Zea mays protein clueless (LOC103627850), mRNA	-	-	-	gi|670410504|ref|XP_008646387.1|/0/PREDICTED: protein clueless [Zea mays]
XM_008681593.1	2457	17422	99.27%	386.065894143769	13116	98.98%	308.511819238699	22249	99.35%	407.892237004512	15931	97.07%	323.356707846933	8949	89.05%	214.177536464558	16776	95.44%	496.413951817979	-	PREDICTED: Zea mays uncharacterized LOC103654777 (LOC103654777), mRNA	GO:0009536//plastid	-	-	gi|670399829|ref|XP_008679815.1|/0/PREDICTED: uncharacterized protein LOC103654777 [Zea mays]
NM_001152957.1	1840	17377	99.24%	514.192291964421	13879	99.4%	435.929147268212	9530	97.45%	233.300235937092	3003	94.46%	81.391959204275	1684	87.55%	53.8181582557996	529	87.39%	20.9025161176575	-	Zea mays uncharacterized LOC100280011 (LOC100280011), mRNA	GO:0005618//cell wall;GO:0005739//mitochondrion;GO:0005773//vacuole;GO:0005886//plasma membrane;GO:0009506//plasmodesma;GO:0009514//glyoxysome;GO:0009570//chloroplast stroma;GO:0009941//chloroplast envelope;GO:0022626//cytosolic ribosome;GO:0048046//apoplast	GO:0004096//catalase activity;GO:0020037//heme binding;GO:0050897//cobalt ion binding	GO:0006995//cellular response to nitrogen starvation;GO:0009409//response to cold;GO:0009416//response to light stimulus;GO:0009737//response to abscisic acid;GO:0009970//cellular response to sulfate starvation;GO:0016036//cellular response to phosphate starvation;GO:0042744//hydrogen peroxide catabolic process;GO:0046686//response to cadmium ion;GO:0055114//oxidation-reduction process	gi|1345683|sp|P18123.2|CATA3_MAIZE/0/RecName: Full=Catalase isozyme 3 [Zea mays]
NM_001153333.1	1052	17040	99.9%	881.906278662109	11037	99.9%	606.332514632485	27859	99.81%	1192.86112120095	16893	99.9%	800.820230144249	3589	98.48%	200.614484323108	6666	99.9%	460.691593454472	-	Zea mays uncharacterized LOC100280410 (LOC100280410), mRNA	GO:0005739//mitochondrion;GO:0009522//photosystem I;GO:0009534//chloroplast thylakoid;GO:0009941//chloroplast envelope;GO:0010287//plastoglobule	GO:0046872//metal ion binding	GO:0009765//photosynthesis, light harvesting;GO:0080167//response to karrikin	gi|413922346|gb|AFW62278.1|/8.22895e-145/chlorophyll a-b binding protein 4 [Zea mays]
NM_001147316.1	1063	17012	99.91%	871.346103488168	6777	99.91%	368.451031184757	21794	99.91%	923.51463559684	10183	99.44%	477.734354031645	6704	99.62%	370.855998810262	12380	99.91%	846.736143111294	-	Zea mays LOC100272863 (pco104742), mRNA	GO:0009570//chloroplast stroma;GO:0009579//thylakoid	-	GO:0010478//chlororespiration	gi|226503027|ref|NP_001140788.1|/6.30753e-172/uncharacterized protein LOC100272863 [Zea mays]
XM_008646925.1	2567	16910	97.12%	358.662790298165	3395	96.38%	76.4345063685987	3409	93.92%	59.8192870904283	17936	99.18%	348.452608517271	3051	97.12%	69.8909439706456	3037	96.03%	86.0160789272891	-	PREDICTED: Zea mays invertase2 (LOC542324), mRNA	GO:0000325//plant-type vacuole;GO:0009505//plant-type cell wall	GO:0004575//sucrose alpha-glucosidase activity	GO:0005975//carbohydrate metabolic process;GO:0009617//response to bacterium;GO:0071370//cellular response to gibberellin stimulus;GO:0080022//primary root development	gi|195617424|gb|ACG30542.1|/0/beta-fructofuranosidase 1 precursor [Zea mays]
NM_001158333.1	2427	16866	98.19%	378.364954398548	3989	97.45%	94.9882343804561	5059	97.45%	93.893386540047	10753	95.06%	220.955014862265	6521	97.98%	157.997054703853	1615	96.7%	48.3797331183847	-	Zea mays LOC100285440 (cl574_1), mRNA	GO:0009536//plastid	GO:0051536//iron-sulfur cluster binding;GO:0080041//ADP-ribose pyrophosphohydrolase activity	GO:0009228//thiamine biosynthetic process;GO:0010266//response to vitamin B1	gi|414871952|tpg|DAA50509.1|/0/TPA: thiamine biosynthesis protein thiC isoform 1 [Zea mays]
NM_001254931.1	2016	16789	99.95%	453.422310107927	11949	99.95%	342.544176471593	11319	99.9%	252.905126347685	17358	99.95%	429.391209861032	12469	99.9%	363.70197921865	7336	99.95%	264.56324747953	-	Zea mays GTP-binding protein TypA (LOC100857077), mRNA	GO:0009570//chloroplast stroma	GO:0003924//GTPase activity;GO:0005525//GTP binding	GO:0000302//response to reactive oxygen species;GO:0006184//GTP catabolic process;GO:0010468//regulation of gene expression;GO:0031425//chloroplast RNA processing	gi|363543289|ref|NP_001241860.1|/0/GTP-binding protein TypA [Zea mays]
XM_008648056.1	1263	16627	83.61%	716.768861654347	8813	83.69%	403.270055278097	6829	83.53%	243.553212602325	10386	87.97%	410.099236858129	3814	83.06%	177.575033561281	1762	81%	101.429263380667	-	PREDICTED: Zea mays ATP synthase delta chain, chloroplastic (LOC103627748), mRNA	GO:0005739//mitochondrion;GO:0009535//chloroplast thylakoid membrane;GO:0009941//chloroplast envelope;GO:0010287//plastoglobule;GO:0010319//stromule	GO:0046933//proton-transporting ATP synthase activity, rotational mechanism	GO:0009409//response to cold;GO:0009772//photosynthetic electron transport in photosystem II;GO:0009773//photosynthetic electron transport in photosystem I;GO:0015986//ATP synthesis coupled proton transport;GO:0042742//defense response to bacterium	gi|311237|emb|CAA46804.1|/6.73941e-98/H(+)-transporting ATP synthase [Zea mays]
NM_001147475.1	992	16393	99.9%	899.736524038882	9040	99.9%	526.662399564012	9791	99.9%	444.585688922769	20111	99.9%	1011.03452745682	9443	99.9%	559.761319698627	10988	99.6%	805.318538221673	-	Zea mays cytochrome b6-f complex iron-sulfur subunit (LOC100273026), mRNA	GO:0005886//plasma membrane;GO:0009535//chloroplast thylakoid membrane;GO:0009941//chloroplast envelope;GO:0016021//integral component of membrane	GO:0008121//ubiquinol-cytochrome-c reductase activity;GO:0009496//plastoquinol--plastocyanin reductase activity;GO:0045158;GO:0046872//metal ion binding;GO:0051537//2 iron, 2 sulfur cluster binding	GO:0010196//nonphotochemical quenching;GO:0015979//photosynthesis;GO:0042742//defense response to bacterium;GO:0055114//oxidation-reduction process;GO:0080167//response to karrikin;GO:1902600//hydrogen ion transmembrane transport	gi|226503077|ref|NP_001140947.1|/1.20674e-151/cytochrome b6-f complex iron-sulfur subunit [Zea mays]
NM_001151216.1	860	16150	98.37%	1022.45136567949	10112	98.02%	679.538652875612	14367	98.84%	752.502142690534	12641	98.72%	733.038818388697	6590	98.26%	450.600356119513	5815	99.42%	491.600126285859	-	Zea mays LOC100277720 (TIDP3339), mRNA	GO:0009507//chloroplast;GO:0009579//thylakoid;GO:0016020//membrane	GO:0016655//oxidoreductase activity, acting on NAD(P)H, quinone or similar compound as acceptor	GO:0010258//NADH dehydrogenase complex (plastoquinone) assembly;GO:0055114//oxidation-reduction process	gi|226497418|ref|NP_001144688.1|/1.94474e-128/uncharacterized protein LOC100277720 [Zea mays]
NM_001148872.1	1909	16149	89.73%	460.583409197364	9742	79.41%	294.929185911413	3147	86.54%	74.2558912243166	13364	99.58%	349.119841702372	7792	99.79%	240.020083638606	1075	87.9%	40.9414532106167	-	Zea mays hypothetical protein (LOC100274515), mRNA	GO:0009507//chloroplast	GO:0004332//fructose-bisphosphate aldolase activity	GO:0000023//maltose metabolic process;GO:0001666//response to hypoxia;GO:0006096//glycolytic process;GO:0006098//pentose-phosphate shunt;GO:0009718//anthocyanin-containing compound biosynthetic process;GO:0019252//starch biosynthetic process	gi|195612198|gb|ACG27929.1|/0/fructose-bisphosphate aldolase, cytoplasmic isozyme 1 [Zea mays]
NM_001196265.1	2257	16130	99.69%	389.109104099465	9377	99.69%	240.108708704975	11683	99.91%	233.16476280968	13407	99.73%	296.240235111979	6305	99.91%	164.269940222181	5065	99.82%	163.158088475946	-	Zea mays hypothetical protein (LOC100501574), mRNA	-	-	-	gi|115441603|ref|NP_001045081.1|/0/Os01g0896500 [Oryza sativa Japonica Group]
NM_001157742.1	678	15949	99.71%	1280.77354401044	9574	99.26%	816.092308017863	13977	99.41%	928.590789488655	11897	99.26%	875.088065878074	2583	98.23%	224.026441035797	2748	99.71%	294.678026375903	-	Zea mays photosystem I reaction center subunit V (LOC100284847), mRNA	GO:0009941//chloroplast envelope;GO:0016021//integral component of membrane;GO:0030093//chloroplast photosystem I	GO:0016168//chlorophyll binding	GO:0009773//photosynthetic electron transport in photosystem I;GO:0009780//photosynthetic NADP+ reduction;GO:0042550//photosystem I stabilization;GO:0050821//protein stabilization	gi|226502937|ref|NP_001151214.1|/1.35346e-64/photosystem I reaction center subunit V [Zea mays]
NM_001148112.1	1689	15773	99.64%	508.455837394095	8797	99.64%	301.009704643588	1816	99.76%	48.4313187776742	14665	98.16%	433.008489514132	6536	87.33%	227.555303192175	1023	93.19%	44.0358822835507	-	Zea mays LOC100273700 (pco073762), mRNA	GO:0005634//nucleus;GO:0005829//cytosol	GO:0042132//fructose 1,6-bisphosphate 1-phosphatase activity;GO:0046872//metal ion binding	GO:0005983//starch catabolic process;GO:0005986//sucrose biosynthetic process;GO:0009737//response to abscisic acid;GO:0009750//response to fructose;GO:0015979//photosynthesis;GO:0016311//dephosphorylation;GO:0030388//fructose 1,6-bisphosphate metabolic process	gi|226501262|ref|NP_001141584.1|/0/uncharacterized protein LOC100273700 [Zea mays]
XM_008666973.1	3666	15716	52.92%	233.409293164975	12593	53.22%	198.523671266696	34240	49.51%	420.70860573565	26774	63.42%	364.220840166642	20023	47.87%	321.174645919882	15354	54.09%	304.501750487928	-	PREDICTED: Zea mays uncharacterized LOC100216817 (LOC100216817), transcript variant X1, mRNA	GO:0009536//plastid	-	-	gi|219363695|ref|NP_001136685.1|/0/uncharacterized protein LOC100216817 [Zea mays]
NM_001174179.1	1189	15590	98.82%	713.892541288498	8089	91.17%	393.177390540938	5248	96.22%	198.816338849744	16534	98.99%	693.48979095186	8337	98.65%	412.318208427123	3684	99.75%	225.267471759097	-	Zea mays high mobility group protein1 (HMG13), mRNA	-	-	-	gi|223974911|gb|ACN31643.1|/4.71305e-34/unknown [Zea mays]
XM_008647514.1	1056	15388	82.48%	793.390221231198	4211	84.19%	230.460700930161	10767	85.8%	459.272979488198	13367	93.09%	631.268361177245	5528	89.49%	307.82839889132	6268	90.62%	431.544700347422	-	PREDICTED: Zea mays peptidyl-prolyl cis-trans isomerase (LOC103627222), mRNA	GO:0005774//vacuolar membrane;GO:0005794//Golgi apparatus;GO:0005829//cytosol;GO:0005886//plasma membrane;GO:0009506//plasmodesma;GO:0009507//chloroplast;GO:0048046//apoplast	GO:0003755//peptidyl-prolyl cis-trans isomerase activity;GO:0042277//peptide binding	GO:0000413//protein peptidyl-prolyl isomerization;GO:0001932//regulation of protein phosphorylation;GO:0006457//protein folding;GO:0009585//red, far-red light phototransduction;GO:0009704//de-etiolation;GO:0009742//brassinosteroid mediated signaling pathway;GO:0009785//blue light signaling pathway;GO:0046686//response to cadmium ion	gi|195626742|gb|ACG35201.1|/2.13412e-111/peptidyl-prolyl cis-trans isomerase [Zea mays]
NM_001150150.1	940	15285	99.36%	885.332023384062	10168	98.94%	625.148565775836	13477	99.47%	645.811055199984	15440	98.94%	819.150000428568	6785	98.94%	424.45002711926	9179	99.68%	709.950769450429	-	Zea mays hypothetical protein (LOC100276340), mRNA	GO:0009536//plastid	-	-	gi|226509632|ref|NP_001143622.1|/2.70724e-70/uncharacterized protein LOC100276340 [Zea mays]
NM_001112133.1	1275	15270	99.76%	652.074829084013	12516	95.37%	567.323697744199	12889	99.61%	455.353982546546	13701	99.76%	535.902860231611	12436	99.76%	573.55503403064	7514	94.98%	428.47128691036	-	Zea mays malate dehydrogenase5 (mdh5), mRNA	GO:0005634//nucleus;GO:0005774//vacuolar membrane;GO:0005829//cytosol;GO:0005886//plasma membrane;GO:0009506//plasmodesma;GO:0009570//chloroplast stroma;GO:0048046//apoplast	GO:0030060//L-malate dehydrogenase activity	GO:0006099//tricarboxylic acid cycle;GO:0006108//malate metabolic process;GO:0009651//response to salt stress;GO:0010043//response to zinc ion;GO:0044262//cellular carbohydrate metabolic process;GO:0046686//response to cadmium ion	gi|162464321|ref|NP_001105603.1|/0/malate dehydrogenase, cytoplasmic [Zea mays]
NM_001155910.1	1766	15263	99.89%	470.563014040749	7549	99.89%	247.04398337039	13245	99.89%	337.832450779839	11339	99.83%	320.204956004317	3615	99.89%	120.371083468376	5605	99.89%	230.752085950998	-	Zea mays LOC100283007 (pco077228), mRNA	GO:0009535//chloroplast thylakoid membrane;GO:0009941//chloroplast envelope	GO:0016628//oxidoreductase activity, acting on the CH-CH group of donors, NAD or NADP as acceptor;GO:0045550//geranylgeranyl reductase activity	GO:0010189//vitamin E biosynthetic process;GO:0015979//photosynthesis;GO:0015995//chlorophyll biosynthetic process;GO:0055114//oxidation-reduction process	gi|226528956|ref|NP_001149382.1|/0/LOC100283007 [Zea mays]
XM_008662684.1	3513	15089	84.09%	233.857279239596	29725	97.89%	489.011720953775	60132	96.61%	771.023472067303	21395	94.36%	303.723317161333	20795	98.12%	348.085026858166	43544	98.8%	901.178640158695	-	PREDICTED: Zea mays ribosomal protein S2, mitochondrial (LOC103640023), mRNA	GO:0005739//mitochondrion;GO:0015935//small ribosomal subunit	GO:0003735//structural constituent of ribosome	GO:0006412//translation;GO:0031110//regulation of microtubule polymerization or depolymerization	gi|94502568|ref|YP_588402.1|/0/ribosomal protein S2 [Zea mays subsp. mays]
NM_001111910.1	2631	15083	96.85%	312.129967316283	8866	96.85%	194.752227687673	4896	96.81%	83.8225100224549	17860	97.34%	338.535798441337	5983	96.69%	133.721956454196	1173	95.93%	32.4143921550904	-	Zea mays vacuolar proton pump homolog1 (vpp1), mRNA	GO:0005739//mitochondrion;GO:0005794//Golgi apparatus;GO:0009705//plant-type vacuole membrane;GO:0009941//chloroplast envelope;GO:0016023//cytoplasmic membrane-bounded vesicle	GO:0004427//inorganic diphosphatase activity;GO:0009678//hydrogen-translocating pyrophosphatase activity	GO:0008152//metabolic process;GO:0009414//response to water deprivation;GO:0009651//response to salt stress;GO:0009926//auxin polar transport;GO:0015992//proton transport;GO:0048366//leaf development;GO:0055085//transmembrane transport	gi|239985572|ref|NP_001105380.1|/0/vacuolar proton pump homolog1 [Zea mays]
XR_562190.1	3902	14679	98.85%	204.822559729724	21244	98.72%	314.647715495547	10325	98.46%	119.190844158614	12137	98.33%	155.120101520435	14776	98.62%	222.676396499474	5834	98.21%	108.702586437648	-	PREDICTED: Zea mays plectin-like (LOC103646427), misc_RNA	GO:0009506//plasmodesma	-	-	gi|242073164|ref|XP_002446518.1|/0/hypothetical protein SORBIDRAFT_06g017340 [Sorghum bicolor]
NM_001111906.1	1381	14447	99.28%	569.57717617357	41450	99.28%	1734.6282360987	11840	98.99%	386.187421407993	19748	99.57%	713.1377613633	89077	99.64%	3792.94435021243	19062	99.42%	1003.54188769269	-	Zea mays polyubiquitin (MubC5), mRNA	GO:0005618//cell wall;GO:0005730//nucleolus;GO:0005774//vacuolar membrane	-	GO:0007568//aging;GO:0009751//response to salicylic acid;GO:0010224//response to UV-B;GO:0042787//protein ubiquitination involved in ubiquitin-dependent protein catabolic process	gi|162461367|ref|NP_001105376.1|/0/polyubiquitin [Zea mays]
NM_001196366.1	2151	14430	99.86%	365.253599601865	11617	99.91%	312.125415991392	10473	99.81%	219.316240943267	11226	99.91%	260.272702132833	5571	99.77%	152.299092435389	4651	99.86%	157.205105755827	-	Zea mays uncharacterized LOC100501691 (LOC100501691), mRNA	GO:0009570//chloroplast stroma;GO:0009941//chloroplast envelope	-	GO:0006413//translational initiation	gi|308080724|ref|NP_001183295.1|/0/uncharacterized protein LOC100501691 [Zea mays]
NM_001112403.1	1472	14175	96.2%	524.304809417309	10293	96.13%	404.119417179886	15939	96.06%	487.745600813392	14879	96.2%	504.092141608561	9931	96.13%	396.725155610411	8080	96.2%	399.083956121628	-	Zea mays LOC732785 (pco142971), mRNA	GO:0005829//cytosol;GO:0009570//chloroplast stroma	GO:0004674//protein serine/threonine kinase activity;GO:0004721//phosphoprotein phosphatase activity;GO:0005524//ATP binding;GO:0016776//phosphotransferase activity, phosphate group as acceptor	GO:0006468//protein phosphorylation;GO:0016311//dephosphorylation	gi|162461196|ref|NP_001105873.1|/0/pyruvate, phosphate dikinase regulatory protein, chloroplastic [Zea mays]
NM_001112215.1	1311	14174	99.69%	588.651588966961	4252	95.42%	187.441658968244	6180	98.7%	212.337101024094	14119	99.31%	537.087741266994	7815	99.16%	350.534572462452	4242	95.42%	235.249489924328	-	Zea mays cysteine protease1 (ccp1), mRNA	GO:0005634//nucleus;GO:0005773//vacuole;GO:0016023//cytoplasmic membrane-bounded vesicle	GO:0008234//cysteine-type peptidase activity	GO:0006508//proteolysis;GO:0006970//response to osmotic stress;GO:0042742//defense response to bacterium	gi|162459555|ref|NP_001105685.1|/0/cysteine proteinase 1 precursor [Zea mays]
XM_008679829.1	2736	14050	99.38%	279.59462304024	9549	98.87%	201.705321193059	6067	98.68%	99.8844775283276	13557	99.52%	247.110668974731	7956	99.52%	170.994935875878	3015	99.49%	80.1183398102434	-	PREDICTED: Zea mays uncharacterized aarF domain-containing protein kinase At4g31390, chloroplastic (LOC103652847), mRNA	GO:0009536//plastid	GO:0004672//protein kinase activity;GO:0005524//ATP binding	GO:0006468//protein phosphorylation;GO:0015996//chlorophyll catabolic process;GO:0080183//response to photooxidative stress	gi|670395300|ref|XP_008678051.1|/0/PREDICTED: uncharacterized aarF domain-containing protein kinase At4g31390, chloroplastic [Zea mays]
NM_001147568.1	921	13998	92.51%	827.513224381365	6875	92.62%	431.408430263681	4798	92.4%	234.660890168899	10910	99.35%	590.757322970297	6015	97.94%	384.043632419506	1840	96.2%	145.250926333342	-	Zea mays oxygen evolving enhancer protein 3 containing protein (LOC100273120), mRNA	GO:0005739//mitochondrion;GO:0009344//nitrite reductase complex [NAD(P)H];GO:0009534//chloroplast thylakoid;GO:0009654//photosystem II oxygen evolving complex;GO:0019898//extrinsic component of membrane	GO:0005509//calcium ion binding;GO:0045156//electron transporter, transferring electrons within the cyclic electron transport pathway of photosynthesis activity	GO:0009767//photosynthetic electron transport chain	gi|226507086|ref|NP_001141040.1|/1.07296e-128/oxygen evolving enhancer protein 3 containing protein [Zea mays]
NM_001112143.1	1919	13647	99.53%	387.19594529491	3376	99.53%	101.672386685121	1538	99.58%	36.1011852909079	11641	99.84%	302.52363350709	9904	99.53%	303.487091960879	1643	99.64%	62.2476996285408	-	Zea mays LOC542609 (pco131778b), mRNA	GO:0016023//cytoplasmic membrane-bounded vesicle	GO:0004197//cysteine-type endopeptidase activity	GO:0006508//proteolysis	gi|162459010|ref|NP_001105613.1|/0/LOC542609 precursor [Zea mays]
NM_001157876.1	1370	13576	98.69%	539.535277250217	8090	83.5%	341.274241164417	10093	87.37%	331.848459924177	15003	99.34%	546.136918471504	17383	99.2%	746.120083710767	12621	99.34%	669.782687200142	-	Zea mays LOL3 (LOC100284981), mRNA	-	GO:0004197//cysteine-type endopeptidase activity	GO:0006508//proteolysis	gi|226533371|ref|NP_001151348.1|/0/LOL3 [Zea mays]
NM_001150938.1	960	13568	98.54%	769.508082520885	12731	94.37%	766.420019448129	13284	98.75%	623.300871688803	9927	98.44%	515.692460802511	4991	94.79%	305.717925606591	7760	95.63%	587.693931423995	-	Zea mays LOC100277346 (pco129536), mRNA	GO:0009941//chloroplast envelope	-	-	gi|226500440|ref|NP_001144410.1|/2.41384e-90/uncharacterized protein LOC100277346 [Zea mays]
NM_001150862.1	850	13500	99.88%	864.735775307876	7830	99.88%	532.375905241739	6388	99.88%	338.521364012802	9199	99.88%	539.716489081519	4194	99.76%	290.144316427047	1714	99.76%	146.606292074333	-	Zea mays hypothetical protein (LOC100277231), mRNA	-	GO:0016655//oxidoreductase activity, acting on NAD(P)H, quinone or similar compound as acceptor	GO:0055114//oxidation-reduction process	gi|226505924|ref|NP_001144334.1|/2.99924e-73/hypothetical protein [Zea mays]
NM_001112345.1	1843	13489	99.19%	398.495116342467	10607	99.08%	332.615733749686	12253	99.13%	299.472672773041	14150	99.13%	382.890946969924	9154	99.19%	292.072144984426	8133	99.19%	320.838261973453	-	Zea mays white cap1 (wc1), mRNA	GO:0005774//vacuolar membrane;GO:0005794//Golgi apparatus;GO:0005886//plasma membrane;GO:0009506//plasmodesma	GO:0045549//9-cis-epoxycarotenoid dioxygenase activity;GO:0046872//metal ion binding	GO:0016121//carotene catabolic process;GO:0016124//xanthophyll catabolic process;GO:0055114//oxidation-reduction process	gi|162461079|ref|NP_001105815.1|/0/white cap1 [Zea mays]
NM_001294304.1	1921	13473	96.93%	381.86119635277	1645	96.98%	49.4896169781904	3284	96.98%	77.0044607573133	12559	97.14%	326.040603989025	1908	97.03%	58.4057456440939	956	96.88%	36.1818897014338	-	Zea mays Cytochrome P450 71C1 (CYP71C1), mRNA	GO:0016021//integral component of membrane	GO:0005506//iron ion binding;GO:0020037//heme binding;GO:0036192	GO:0055114//oxidation-reduction process	gi|661250920|ref|NP_001281233.1|/0/3-hydroxyindolin-2-one monooxygenase [Zea mays]
NM_001155046.1	1565	13352	95.34%	464.515880304066	7835	94.19%	289.334494994159	6008	97.32%	172.924163091397	10786	98.53%	343.708337761972	6219	92.59%	233.674209509833	3793	95.72%	176.209459389971	-	Zea mays malate dehydrogenase, glyoxysomal (LOC100282134), mRNA	GO:0005773//vacuole;GO:0005777//peroxisome;GO:0009941//chloroplast envelope;GO:0048046//apoplast	GO:0030060//L-malate dehydrogenase activity	GO:0006099//tricarboxylic acid cycle;GO:0006108//malate metabolic process;GO:0031998//regulation of fatty acid beta-oxidation;GO:0044262//cellular carbohydrate metabolic process;GO:0080093//regulation of photorespiration	gi|226508898|ref|NP_001148518.1|/0/malate dehydrogenase, glyoxysomal [Zea mays]
NM_001157959.1	987	13286	80.55%	732.901616130389	7482	81.05%	438.102878230003	5948	80.85%	271.45253863404	6016	88.75%	303.972761076873	4241	82.27%	252.671167493109	1304	81.26%	96.0552610631265	-	Zea mays LOC100285064 (csu869(cah)), mRNA	GO:0005829//cytosol;GO:0005886//plasma membrane;GO:0009535//chloroplast thylakoid membrane;GO:0009570//chloroplast stroma;GO:0009941//chloroplast envelope;GO:0010319//stromule;GO:0048046//apoplast	GO:0004089//carbonate dehydratase activity;GO:0008270//zinc ion binding	GO:0008152//metabolic process;GO:0009409//response to cold;GO:0009817//defense response to fungus, incompatible interaction;GO:0010037//response to carbon dioxide;GO:0010119//regulation of stomatal movement;GO:0015976//carbon utilization;GO:0042742//defense response to bacterium	gi|226509016|ref|NP_001151431.1|/1.6762e-147/LOC100285064 [Zea mays]
NM_001112237.1	813	13258	98.52%	887.883638346959	9899	98.52%	703.681824736566	25077	98.52%	1389.39309031669	17856	99.88%	1095.31144351132	13441	99.88%	972.177583255042	14145	99.88%	1264.94931486931	-	Zea mays glycine-rich protein1 (grp1), mRNA	GO:0005777//peroxisome;GO:0005829//cytosol;GO:0009506//plasmodesma;GO:0009507//chloroplast;GO:0048046//apoplast	GO:0000166//nucleotide binding;GO:0003690//double-stranded DNA binding;GO:0003697//single-stranded DNA binding;GO:0003729//mRNA binding	GO:0000380//alternative mRNA splicing, via spliceosome;GO:0006406//mRNA export from nucleus;GO:0009409//response to cold;GO:0009414//response to water deprivation;GO:0009651//response to salt stress;GO:0010043//response to zinc ion;GO:0010119//regulation of stomatal movement;GO:0010228//vegetative to reproductive phase transition of meristem;GO:0010501//RNA secondary structure unwinding;GO:003250…	gi|162463657|ref|NP_001105707.1|/6.8564e-54/glycine-rich protein1 [Zea mays]
NM_001150313.1	1863	12909	98.77%	377.266575413291	3255	95.54%	100.9749607931	5369	99.57%	129.813736141489	13090	99.46%	350.405395751231	4589	99.52%	144.847088493513	5125	99.36%	200.005405219249	-	Zea mays hypothetical protein (LOC100276552), mRNA	GO:0016020//membrane	-	-	gi|259490529|ref|NP_001158899.1|/1.86511e-99/uncharacterized protein LOC100303793 [Zea mays]
NM_001114652.2	1599	12792	98.44%	435.570612747671	5890	96.06%	212.883688447742	4537	94.56%	127.808699536221	12716	87.3%	396.593917228169	4656	93.81%	171.225749207776	1834	87.3%	83.3895414194392	-	Zea mays yellow endosperm1 (y1), mRNA	GO:0010287//plastoglobule	GO:0016767//geranylgeranyl-diphosphate geranylgeranyltransferase activity	GO:0016117//carotenoid biosynthetic process	gi|167908781|ref|NP_001108124.2|/0/phytoene synthase, chloroplastic [Zea mays]
XM_008658074.1	3024	12727	98.84%	229.146295818436	24201	99.9%	462.516339709824	14970	99.7%	222.987292247539	4977	95.97%	82.0785824587455	2481	96.1%	48.2446927281776	3330	96.76%	80.0613971380258	-	PREDICTED: Zea mays pyruvate, phosphate dikinase 1, chloroplastic-like (LOC103635678), mRNA	GO:0005886//plasma membrane;GO:0009507//chloroplast	GO:0004676//3-phosphoinositide-dependent protein kinase activity;GO:0005524//ATP binding;GO:0035091//phosphatidylinositol binding;GO:0046872//metal ion binding;GO:0050242//pyruvate, phosphate dikinase activity;GO:0070300//phosphatidic acid binding	GO:0006090//pyruvate metabolic process;GO:0015979//photosynthesis;GO:0045860//positive regulation of protein kinase activity;GO:0046777//protein autophosphorylation	gi|413949327|gb|AFW81976.1|/0/pyruvate, phosphate dikinase 2 [Zea mays]
NM_001157363.1	2103	12483	99.38%	323.182831605396	2733	98.95%	75.1062215852816	1998	99%	42.7953232942221	11155	99.29%	264.52961225802	4630	98.38%	129.463184539225	771	97.34%	26.6548242497698	-	Zea mays carbohydrate transporter/ sugar porter/ transporter (LOC100284468), mRNA	GO:0016021//integral component of membrane	-	GO:0055085//transmembrane transport	gi|226532267|ref|NP_001150835.1|/0/carbohydrate transporter/ sugar porter/ transporter [Zea mays]
NM_001158153.1	2885	12271	99.69%	231.580892072213	4167	99.48%	83.474386943121	3079	99.62%	48.0733040300924	11849	99.69%	204.823543560435	8068	99.51%	164.446501785864	6511	99.79%	164.082625203307	-	Zea mays LOC100285259 (gpm274), mRNA	GO:0009507//chloroplast	GO:0008184//glycogen phosphorylase activity;GO:0030170//pyridoxal phosphate binding	GO:0005975//carbohydrate metabolic process;GO:0009414//response to water deprivation;GO:0046686//response to cadmium ion	gi|226494853|ref|NP_001151625.1|/0/LOC100285259 [Zea mays]
NM_001196119.1	1688	12270	97.45%	395.76802565269	9562	97.33%	327.379779817061	8009	97.33%	213.720386911195	9364	99.88%	276.651453408252	5368	97.27%	187.00130277983	3549	97.22%	152.860147746892	-	Zea mays uncharacterized LOC100501386 (LOC100501386), mRNA	GO:0005773//vacuole;GO:0009570//chloroplast stroma;GO:0016020//membrane;GO:0048046//apoplast	GO:0008483//transaminase activity;GO:0030170//pyridoxal phosphate binding	GO:0001666//response to hypoxia;GO:0009058//biosynthetic process	gi|308080844|ref|NP_001183048.1|/0/uncharacterized protein LOC100501386 [Zea mays]
NM_001112206.1	2631	12188	94.26%	252.22038332234	6082	94.22%	133.598358763414	6873	94.34%	117.669957390591	12152	91.11%	230.340818737913	8291	93.69%	185.306491887304	4303	90.99%	118.908038741137	-	Zea mays LOC542690 (pco116062), mRNA	GO:0009570//chloroplast stroma;GO:0009941//chloroplast envelope	GO:0005506//iron ion binding;GO:0046429//4-hydroxy-3-methylbut-2-en-1-yl diphosphate synthase activity;GO:0051539//4 iron, 4 sulfur cluster binding	GO:0009617//response to bacterium;GO:0009862//systemic acquired resistance, salicylic acid mediated signaling pathway;GO:0016114//terpenoid biosynthetic process;GO:0019288//isopentenyl diphosphate biosynthetic process, methylerythritol 4-phosphate pathway;GO:0055114//oxidation-reduction process	gi|162458306|ref|NP_001105676.1|/0/LOC542690 [Zea mays]
NM_001137270.1	1718	12129	99.94%	384.388530414472	5545	99.94%	186.532257457335	4723	99.83%	123.83257004526	12405	99.94%	360.095424022896	6496	99.94%	222.345028845962	3815	99.83%	161.44778860933	-	Zea mays LOC100191846 (csu815), mRNA	GO:0005829//cytosol;GO:0005886//plasma membrane;GO:0090406//pollen tube	GO:0003983//UTP:glucose-1-phosphate uridylyltransferase activity	GO:0008152//metabolic process;GO:0009555//pollen development;GO:0009651//response to salt stress;GO:0016036//cellular response to phosphate starvation;GO:0046686//response to cadmium ion;GO:0052543//callose deposition in cell wall	gi|212275438|ref|NP_001130742.1|/0/uncharacterized protein LOC100191846 [Zea mays]
XM_008670667.1	1743	12028	99.54%	375.720261770581	5139	99.83%	170.394976034897	3186	99.71%	82.3357573673411	16315	99.89%	466.803049413515	5597	99.77%	188.826301621207	1274	98.8%	53.1413715161679	-	PREDICTED: Zea mays intracellular protein transport protein USO1-like (LOC103645943), mRNA	-	-	-	gi|670375112|ref|XP_008668889.1|/0/PREDICTED: intracellular protein transport protein USO1-like [Zea mays]
NM_001156652.1	835	11940	99.28%	778.549867695687	8079	99.16%	559.173637044809	9387	99.64%	506.384545384487	5047	99.16%	301.433018602681	2165	99.16%	152.467048251101	2341	99.28%	203.833544312153	-	Zea mays LOC100283753 (gpm472), mRNA	GO:0005739//mitochondrion;GO:0009508//plastid chromosome;GO:0009941//chloroplast envelope;GO:0030093//chloroplast photosystem I	-	GO:0006098//pentose-phosphate shunt;GO:0006364//rRNA processing;GO:0009737//response to abscisic acid;GO:0009773//photosynthetic electron transport in photosystem I;GO:0010027//thylakoid membrane organization;GO:0010207//photosystem II assembly;GO:0035304//regulation of protein dephosphorylation	gi|414886539|tpg|DAA62553.1|/1.6952e-103/TPA: thylakoid membrane phosphoprotein 14 kDa [Zea mays]
XM_008653852.1	1553	11861	94.33%	415.832504652296	6674	90.34%	248.364947080208	4180	93.75%	121.239720477332	15247	98.45%	489.617506695311	7414	98%	280.727975188485	2746	96.2%	128.555243448221	-	PREDICTED: Zea mays uncharacterized LOC103631990 (LOC103631990), mRNA	GO:0009535//chloroplast thylakoid membrane;GO:0009570//chloroplast stroma;GO:0009941//chloroplast envelope	-	GO:0009611//response to wounding	gi|50509325|dbj|BAD30783.1|/7.68768e-144/putative SHOOT1 protein [Oryza sativa Japonica Group]
NM_001111416.1	3330	11821	95.23%	193.276284282666	8392	95.23%	145.645408138805	9612	96.97%	130.019840516349	7494	97.66%	112.231159210097	3979	98.41%	70.2642270169839	3001	98.05%	65.5212961160363	-	Zea mays blue-light receptor phototropin 1 (phot1), mRNA	GO:0005773//vacuole;GO:0009898//cytoplasmic side of plasma membrane;GO:0009986//cell surface	GO:0000155//phosphorelay sensor kinase activity;GO:0004674//protein serine/threonine kinase activity;GO:0005524//ATP binding;GO:0009882//blue light photoreceptor activity;GO:0042802//identical protein binding	GO:0000160//phosphorelay signal transduction system;GO:0006355//regulation of transcription, DNA-templated;GO:0006468//protein phosphorylation;GO:0009638//phototropism;GO:0009785//blue light signaling pathway;GO:0009903//chloroplast avoidance movement;GO:0009904//chloroplast accumulation movement;GO:0010119//regulation of stomatal movement;GO:0010155//regulation of proton transport;GO:0010362//ne…	gi|162457815|ref|NP_001104886.1|/0/blue-light receptor phototropin 1 [Zea mays]
NM_001112080.1	807	11760	98.88%	793.418588276427	5969	98.27%	427.467990275028	5371	99.38%	299.79315871764	12592	98.88%	778.153318202832	7722	98.76%	562.679159208443	3300	98.39%	297.304253815074	-	Zea mays elongation initiation factor5A (eif5a), mRNA	GO:0005634//nucleus	GO:0003743//translation initiation factor activity;GO:0003746//translation elongation factor activity;GO:0043022//ribosome binding	GO:0006413//translational initiation;GO:0006452//translational frameshifting;GO:0008612//peptidyl-lysine modification to peptidyl-hypusine;GO:0009611//response to wounding;GO:0010089//xylem development;GO:0034050//host programmed cell death induced by symbiont;GO:0042742//defense response to bacterium;GO:0045901//positive regulation of translational elongation;GO:0045905//positive regulation of t…	gi|162458009|ref|NP_001105606.1|/9.35667e-113/eukaryotic translation initiation factor 5A [Zea mays]
XM_008667776.1	1505	11692	96.48%	422.981030252971	5643	96.54%	216.695107265884	3326	96.28%	99.5464656738644	5776	96.01%	191.396802468752	1858	95.22%	72.5961813717802	564	95.68%	27.2460357425598	-	PREDICTED: Zea mays omega-3 fatty acid desaturase, chloroplastic-like (LOC103644592), mRNA	GO:0005739//mitochondrion;GO:0009941//chloroplast envelope;GO:0016020//membrane	GO:0016717//oxidoreductase activity, acting on paired donors, with oxidation of a pair of donors resulting in the reduction of molecular oxygen to two molecules of water;GO:0042389//omega-3 fatty acid desaturase activity	GO:0006629//lipid metabolic process;GO:0055114//oxidation-reduction process;GO:0080167//response to karrikin	gi|2446996|dbj|BAA22440.1|/0/fatty acid desaturase [Zea mays]
XM_008674336.1	1958	11609	90.7%	322.812770900646	5164	90.6%	152.422507293528	1740	89.43%	40.0291770076214	9961	96.32%	253.708049248362	3640	89.79%	109.31839919001	531	78.86%	19.7170778673467	-	PREDICTED: Zea mays uncharacterized LOC100275493 (LOC100275493), transcript variant X2, mRNA	GO:0005829//cytosol;GO:0005886//plasma membrane;GO:0009535//chloroplast thylakoid membrane;GO:0009570//chloroplast stroma;GO:0009941//chloroplast envelope;GO:0010319//stromule;GO:0048046//apoplast	GO:0004089//carbonate dehydratase activity;GO:0008270//zinc ion binding	GO:0008152//metabolic process;GO:0009409//response to cold;GO:0009817//defense response to fungus, incompatible interaction;GO:0010037//response to carbon dioxide;GO:0010119//regulation of stomatal movement;GO:0015976//carbon utilization;GO:0042742//defense response to bacterium	gi|414881260|tpg|DAA58391.1|/0/TPA: carbonic anhydrase isoform 1 [Zea mays]
NM_001196162.1	1953	11520	76.45%	321.158055482154	11217	79.47%	331.932694811604	10572	74.91%	243.834420183953	10047	89.5%	256.553623197189	6980	81.67%	210.163719775437	4437	88.33%	165.176364592349	-	Zea mays uncharacterized LOC100501451 (LOC100501451), mRNA	-	-	-	gi|308081311|ref|NP_001183091.1|/1.30926e-129/uncharacterized protein LOC100501451 [Zea mays]
NM_001154444.1	2612	11421	99.43%	238.067188370557	5411	99.35%	119.723641146061	1179	99.5%	20.3320295798586	13201	99.2%	252.044747794111	5179	99.5%	116.594296322038	489	98.85%	13.6111996558153	-	Zea mays ferric reductase-like transmembrane component (LOC100281526), mRNA	GO:0016021//integral component of membrane	GO:0000293//ferric-chelate reductase activity;GO:0005506//iron ion binding	GO:0009416//response to light stimulus;GO:0009767//photosynthetic electron transport chain	gi|226533188|ref|NP_001147916.1|/0/ferric reductase-like transmembrane component [Zea mays]
XM_008679567.1	1350	11359	99.85%	458.115425018592	5644	97.78%	241.61772553869	5478	99.41%	182.779868184885	1875	97.19%	69.2646265474646	1409	98.15%	61.3736273280794	618	94.22%	33.2824604462798	-	PREDICTED: Zea mays GADPH (AA 1-337) (LOC542367), transcript variant X1, mRNA	GO:0005740//mitochondrial envelope;GO:0005774//vacuolar membrane;GO:0005886//plasma membrane;GO:0009507//chloroplast;GO:0048046//apoplast	GO:0004365//glyceraldehyde-3-phosphate dehydrogenase (NAD+) (phosphorylating) activity;GO:0005507//copper ion binding;GO:0008886//glyceraldehyde-3-phosphate dehydrogenase (NADP+) (non-phosphorylating) activity;GO:0050661//NADP binding;GO:0051287//NAD binding	GO:0006006//glucose metabolic process;GO:0006096//glycolytic process;GO:0009408//response to heat;GO:0009651//response to salt stress;GO:0009744//response to sucrose;GO:0042542//response to hydrogen peroxide;GO:0046686//response to cadmium ion;GO:0048316//seed development;GO:0051775//response to redox state;GO:0055114//oxidation-reduction process	gi|413921395|gb|AFW61327.1|/0/glyceraldehyde-3-phosphate dehydrogenase1 [Zea mays]
NM_001150365.1	907	11221	97.46%	673.585700887764	6772	96.47%	431.504389127913	8790	97.13%	436.537632099196	7335	89.64%	403.307988668655	3634	93.27%	235.603752462962	1467	89.53%	117.59356174528	-	Zea mays uncharacterized LOC100276619 (LOC100276619), mRNA	GO:0009536//plastid	-	-	gi|226498764|ref|NP_001143837.1|/3.59324e-90/uncharacterized protein LOC100276619 [Zea mays]
NM_001149923.1	1433	11135	99.09%	423.070374471852	7720	98.19%	311.348419279214	7702	99.65%	242.101468797983	9772	99.16%	340.08013262227	7216	98.19%	296.111245759475	4390	99.09%	222.730169620478	-	Zea mays uncharacterized LOC100276033 (LOC100276033), mRNA	GO:0009535//chloroplast thylakoid membrane;GO:0009570//chloroplast stroma;GO:0009941//chloroplast envelope;GO:0010319//stromule	GO:0016597//amino acid binding	GO:0008152//metabolic process;GO:0009409//response to cold;GO:0009416//response to light stimulus;GO:0009744//response to sucrose	gi|226528888|ref|NP_001143395.1|/2.72617e-171/uncharacterized protein LOC100276033 [Zea mays]
NM_001154568.1	796	11107	79.9%	759.717775720537	6031	70.48%	437.876679347567	6792	77.14%	384.348074656058	12981	91.46%	813.27809597123	6067	69.6%	448.193438759864	7098	66.21%	648.311380393853	-	Zea mays LOC100281649 (IDP111), mRNA	GO:0009941//chloroplast envelope;GO:0043234//protein complex	-	GO:0009628//response to abiotic stimulus;GO:0009744//response to sucrose;GO:0033554//cellular response to stress;GO:0080153//negative regulation of reductive pentose-phosphate cycle	gi|226493683|ref|NP_001148040.1|/2.03898e-69/LOC100281649 [Zea mays]
NM_001154981.1	1480	10881	99.46%	400.29086463745	8939	99.26%	349.062164268797	6236	99.46%	189.794879555232	21511	99.73%	724.841212700681	23724	99.53%	942.607231450008	7921	99.8%	389.115934589813	-	Zea mays LOC100282068 (pco110026), mRNA	GO:0005618//cell wall;GO:0005730//nucleolus;GO:0005774//vacuolar membrane;GO:0016023//cytoplasmic membrane-bounded vesicle	-	GO:0007568//aging;GO:0009751//response to salicylic acid;GO:0010224//response to UV-B;GO:0042787//protein ubiquitination involved in ubiquitin-dependent protein catabolic process	gi|226502871|ref|NP_001148453.1|/0/LOC100282068 [Zea mays]
NM_001291690.1	748	10813	99.87%	787.069691784854	3940	99.87%	304.417895427327	7906	99.87%	476.096854877969	9471	99.87%	631.448930725062	3943	99.73%	309.977196772404	5164	99.87%	501.932542346354	-	Zea mays LOC100281622 (csu850), mRNA	-	-	-	gi|226493193|ref|NP_001147703.1|/9.16521e-19/abscisic stress ripening protein 2 [Zea mays]
NM_001157826.1	1349	10804	99.63%	436.054938855248	6724	99.7%	288.065541081813	8556	99.7%	285.692557338503	9704	99.41%	358.742501061489	5231	98.96%	228.022308219162	4919	99.56%	265.109683263628	-	Zea mays LOC100284931 (pco114350(339)), mRNA	GO:0009706//chloroplast inner membrane;GO:0016021//integral component of membrane;GO:0019031//viral envelope	GO:0051741//2-methyl-6-phytyl-1,4-benzoquinone methyltransferase activity	GO:0010189//vitamin E biosynthetic process;GO:0010236//plastoquinone biosynthetic process;GO:0032259//methylation	gi|226497048|ref|NP_001151298.1|/0/LOC100284931 [Zea mays]
XM_008667151.1	1913	10779	98.38%	306.783562128015	7047	99.74%	212.894703350722	5724	99.74%	134.779783813473	9262	97.86%	241.453663972548	5607	97.96%	172.353518353016	2491	97.18%	94.6715473516851	-	PREDICTED: Zea mays LOC100126943 (IDP527), mRNA	GO:0005634//nucleus;GO:0005739//mitochondrion;GO:0005886//plasma membrane;GO:0009534//chloroplast thylakoid;GO:0009570//chloroplast stroma;GO:0010319//stromule;GO:0022626//cytosolic ribosome;GO:0048046//apoplast	GO:0004372//glycine hydroxymethyltransferase activity;GO:0008168//methyltransferase activity;GO:0008266//poly(U) RNA binding;GO:0030170//pyridoxal phosphate binding	GO:0006544//glycine metabolic process;GO:0006563//L-serine metabolic process;GO:0007623//circadian rhythm;GO:0009409//response to cold;GO:0009416//response to light stimulus;GO:0009853//photorespiration;GO:0032259//methylation;GO:0035999//tetrahydrofolate interconversion;GO:0046686//response to cadmium ion	gi|195622620|gb|ACG33140.1|/0/serine hydroxymethyltransferase [Zea mays]
NM_001148903.1	953	10590	99.79%	605.02266382448	4810	99.69%	291.694157802523	2884	99.69%	136.314625820085	14414	99.9%	754.285241846496	7345	99.9%	453.21415631814	1620	99.69%	123.589857605202	-	Zea mays uncharacterized LOC100274547 (LOC100274547), mRNA	GO:0009535//chloroplast thylakoid membrane;GO:0009570//chloroplast stroma;GO:0009941//chloroplast envelope;GO:0010319//stromule;GO:0019013//viral nucleocapsid;GO:0030529//ribonucleoprotein complex	GO:0000166//nucleotide binding;GO:0008266//poly(U) RNA binding	GO:0009409//response to cold;GO:0009737//response to abscisic acid;GO:0045087//innate immune response	gi|226502782|ref|NP_001151728.1|/4.24325e-116/ribonucleoprotein A [Zea mays]
NM_001175856.1	1692	10495	99.7%	337.715246807536	5872	99.47%	200.567815053529	4612	99.76%	122.780398975305	7506	99.76%	221.234164623519	1917	98.7%	66.6233277644823	934	99.41%	40.133518457996	-	Zea mays hypothetical protein (LOC100383193), mRNA	GO:0009508//plastid chromosome;GO:0009535//chloroplast thylakoid membrane;GO:0009941//chloroplast envelope	-	GO:0007623//circadian rhythm	gi|669027271|emb|CDM80578.1|/9.2865e-149/unnamed protein product [Triticum aestivum]
NM_001158291.1	1035	10415	98.36%	547.882600454951	6305	97.58%	352.062927815943	6451	98.16%	280.754542992688	8280	98.26%	398.964248913396	3137	97.29%	178.229150117121	1626	98.16%	114.219672194282	-	Zea mays LOC100285398 (pco076489), mRNA	GO:0009534//chloroplast thylakoid;GO:0016020//membrane;GO:0031977//thylakoid lumen	GO:0003993//acid phosphatase activity	GO:0010206//photosystem II repair;GO:0016311//dephosphorylation	gi|226491790|ref|NP_001151763.1|/4.84839e-156/LOC100285398 [Zea mays]
XM_008661586.1	4419	10307	99.73%	126.99214487413	7331	99%	95.8770743289272	15218	99.86%	155.12210110787	9476	99.39%	106.941197745625	5737	99.89%	76.3423308657015	7316	99.41%	120.367825037561	-	PREDICTED: Zea mays uncharacterized LOC103638768 (LOC103638768), mRNA	GO:0005739//mitochondrion;GO:0009570//chloroplast stroma	GO:0003824//catalytic activity;GO:0046872//metal ion binding	GO:0008152//metabolic process;GO:0009793//embryo development ending in seed dormancy	gi|670438722|ref|XP_008659808.1|/0/PREDICTED: uncharacterized protein LOC103638768 [Zea mays]
NM_001112227.1	1421	10277	99.93%	393.768401408147	2458	99.65%	99.968541465822	2461	99.65%	78.0113217329752	5137	99.51%	180.28495308481	3271	99.72%	135.360214363729	1693	99.65%	86.6210807751901	-	Zea mays thiamine biosynthesis2 (thi2), mRNA	GO:0005829//cytosol;GO:0009570//chloroplast stroma;GO:0009579//thylakoid;GO:0009941//chloroplast envelope;GO:0010319//stromule	GO:0008270//zinc ion binding;GO:0042803//protein homodimerization activity	GO:0006974//cellular response to DNA damage stimulus;GO:0009228//thiamine biosynthetic process;GO:0009409//response to cold;GO:0052837//thiazole biosynthetic process	gi|239985534|ref|NP_001105697.1|/0/thiamine thiazole synthase 2, chloroplastic precursor [Zea mays]
NM_001112233.1	2064	10102	98.89%	266.481003511202	4770	99.27%	133.562408286222	2664	98.98%	58.1386078086234	11133	99.47%	268.996425820787	5879	99.13%	167.493645272295	2345	98.84%	82.6026294167626	-	Zea mays phosphoglucomutase 1 (LOC542721), mRNA	GO:0005634//nucleus;GO:0005829//cytosol;GO:0005886//plasma membrane;GO:0009507//chloroplast;GO:0048046//apoplast	GO:0000287//magnesium ion binding;GO:0004614//phosphoglucomutase activity	GO:0006006//glucose metabolic process;GO:0046686//response to cadmium ion;GO:0048229//gametophyte development	gi|413933276|gb|AFW67827.1|/0/phosphoglucomutase, cytoplasmic 1 [Zea mays]
XM_008680224.1	3228	10050	99.54%	169.51226216365	3867	97.8%	69.2334862788379	3821	97.27%	53.3191984481522	13350	99.94%	206.248943734272	5826	97.92%	106.130820433449	1189	97.8%	26.7799058928881	-	PREDICTED: Zea mays nitrate reductase [NADH]-like (LOC542278), mRNA	GO:0005773//vacuole;GO:0005829//cytosol;GO:0005886//plasma membrane	GO:0005506//iron ion binding;GO:0009055//electron carrier activity;GO:0009703//nitrate reductase (NADH) activity;GO:0020037//heme binding;GO:0030151//molybdenum ion binding;GO:0043546//molybdopterin cofactor binding;GO:0050660//flavin adenine dinucleotide binding	GO:0006809//nitric oxide biosynthetic process;GO:0009416//response to light stimulus;GO:0009610//response to symbiotic fungus;GO:0022900//electron transport chain;GO:0042128//nitrate assimilation	gi|413921847|gb|AFW61779.1|/0/nitrate reductase(NADH)1 [Zea mays]
NM_001176200.1	2388	9931	96.36%	226.426494723467	2742	94.56%	66.3603523335559	261	92.21%	4.92318646865092	9755	99.25%	203.721537277543	3108	97.57%	76.5334436385724	491	92.59%	14.9488535631343	-	Zea mays LOC100383552 (pco089998), mRNA	GO:0016021//integral component of membrane	GO:0008271//secondary active sulfate transmembrane transporter activity	GO:1902358//sulfate transmembrane transport	gi|293333583|ref|NP_001169671.1|/0/uncharacterized protein LOC100383552 [Zea mays]
XM_008660928.1	947	9911	97.47%	569.817891095851	5906	96.62%	360.428412356026	3679	98.52%	174.992690801693	8060	96.52%	424.452461225181	4817	96.83%	299.110207823094	2629	97.68%	201.837252186113	-	PREDICTED: Zea mays ferredoxin-thioredoxin1 (ftr1), mRNA	GO:0009570//chloroplast stroma;GO:0009941//chloroplast envelope	GO:0009055//electron carrier activity;GO:0030385//ferredoxin:thioredoxin reductase activity;GO:0046872//metal ion binding;GO:0051539//4 iron, 4 sulfur cluster binding	GO:0055114//oxidation-reduction process	gi|729535|sp|P41347.1|FTRC_MAIZE/1.09363e-102/RecName: Full=Ferredoxin-thioredoxin reductase catalytic chain, chloroplastic; Short=FTR-C; AltName: Full=Ferredoxin-thioredoxin reductase subunit B; Short=FTR-B; Flags: Precursor [Zea mays]
NM_001177004.1	2560	9855	96.29%	209.597089288491	173764	97.19%	3922.7930325402	24024	96.25%	422.712854038273	19675	96.95%	383.282304559134	256223	97.19%	5885.49118809089	53558	97.15%	1521.05564976835	-	Zea mays LOC100384473 (pco153543(105)), mRNA	GO:0005618//cell wall;GO:0005730//nucleolus;GO:0005774//vacuolar membrane;GO:0005794//Golgi apparatus;GO:0005829//cytosol;GO:0005886//plasma membrane;GO:0009570//chloroplast stroma;GO:0048046//apoplast	GO:0005524//ATP binding;GO:0051082//unfolded protein binding	GO:0006457//protein folding;GO:0009408//response to heat;GO:0071277//cellular response to calcium ion	gi|293336485|ref|NP_001170475.1|/0/LOC100384473 [Zea mays]
NM_001156037.1	1647	9710	99.57%	320.992004385237	7053	99.64%	247.488965247351	14219	99.76%	388.879952854769	6129	99.64%	185.583779719961	3494	99.45%	124.748079607854	5493	99.15%	242.480443566522	-	Zea mays LOC100283135 (pco111578), mRNA	GO:0009534//chloroplast thylakoid;GO:0016021//integral component of membrane;GO:0031969//chloroplast membrane	GO:0016688//L-ascorbate peroxidase activity;GO:0020037//heme binding;GO:0046872//metal ion binding	GO:0009631//cold acclimation;GO:0010019//chloroplast-nucleus signaling pathway;GO:0042744//hydrogen peroxide catabolic process;GO:0055114//oxidation-reduction process;GO:0071588//hydrogen peroxide mediated signaling pathway	gi|226508504|ref|NP_001149509.1|/0/LOC100283135 [Zea mays]
NM_001111898.1	2051	9664	98.2%	256.54280848327	4700	97.9%	132.436517677932	6717	98.29%	147.519621120636	6074	98.2%	147.690690388833	3620	97.66%	103.788079886363	3965	99.02%	140.552394643567	-	Zea mays phosphohexose isomerase1 (phi1), mRNA	GO:0005829//cytosol	GO:0004347//glucose-6-phosphate isomerase activity	GO:0006094//gluconeogenesis;GO:0006096//glycolytic process;GO:0009817//defense response to fungus, incompatible interaction;GO:0046686//response to cadmium ion	gi|162460322|ref|NP_001105368.1|/0/glucose-6-phosphate isomerase, cytosolic [Zea mays]
NM_001111785.1	1652	9608	99.94%	316.658780817163	4217	99.82%	147.526185493164	6477	99.94%	176.605390129218	3757	99.94%	113.416213920069	1656	99.21%	58.9460701675043	2683	99.27%	118.078641422624	-	Zea mays hydroperoxide lyase1 (hpl1), mRNA	GO:0009941//chloroplast envelope	GO:0004497//monooxygenase activity;GO:0005506//iron ion binding;GO:0016705//oxidoreductase activity, acting on paired donors, with incorporation or reduction of molecular oxygen;GO:0016829//lyase activity;GO:0020037//heme binding	GO:0009611//response to wounding;GO:0055114//oxidation-reduction process	gi|162462890|ref|NP_001105255.1|/0/hydroperoxide lyase1 [Zea mays]
NM_001156805.1	1453	9606	99.72%	359.952796460266	5958	99.52%	236.979314995947	7863	99.59%	243.760179901984	9111	99.72%	312.711912581723	5348	99.52%	216.436424862521	4287	99.52%	214.510515805734	-	Zea mays 50S ribosomal protein L1 (LOC100283907), mRNA	GO:0005634//nucleus;GO:0009535//chloroplast thylakoid membrane;GO:0009570//chloroplast stroma;GO:0009941//chloroplast envelope;GO:0015934//large ribosomal subunit	GO:0003723//RNA binding;GO:0003735//structural constituent of ribosome	GO:0006412//translation	gi|226496743|ref|NP_001150277.1|/0/50S ribosomal protein L1 [Zea mays]
NM_001138451.1	1386	9556	97.47%	375.388958821856	6772	97.4%	282.376970374471	10077	97.47%	327.497605243717	7167	97.33%	257.880300501651	3660	96.9%	155.282467085967	4424	97.19%	232.06658210557	-	Zea mays chloroplast-localized Ptr ToxA-binding protein1 (LOC100193314), mRNA	GO:0009523//photosystem II;GO:0009528//plastid inner membrane;GO:0009535//chloroplast thylakoid membrane;GO:0009570//chloroplast stroma;GO:0009707//chloroplast outer membrane;GO:0010319//stromule;GO:0016021//integral component of membrane	-	GO:0007186//G-protein coupled receptor signaling pathway;GO:0010027//thylakoid membrane organization;GO:0010182//sugar mediated signaling pathway;GO:0015979//photosynthesis;GO:0045037//protein import into chloroplast stroma;GO:0045038//protein import into chloroplast thylakoid membrane	gi|212720892|ref|NP_001131923.1|/3.33396e-165/chloroplast-localized Ptr ToxA-binding protein1 [Zea mays]
XM_008660243.1	2091	9496	99.43%	247.260792602336	3922	99.38%	108.399957447284	12662	99.57%	272.764832888527	9404	99.04%	224.286214537397	3837	98.9%	107.905189966559	6920	99%	240.609504974429	-	PREDICTED: Zea mays beta-amylase 3, chloroplastic-like (LOC103637673), mRNA	GO:0009570//chloroplast stroma	GO:0016161//beta-amylase activity	GO:0000024//maltose biosynthetic process;GO:0000272//polysaccharide catabolic process;GO:0009409//response to cold	gi|670364282|ref|XP_008658465.1|/0/PREDICTED: beta-amylase 3, chloroplastic-like [Zea mays]
XM_008667191.1	1586	9460	99.81%	324.755516755436	5750	99.24%	209.527107148356	6736	99.81%	191.310583308364	7028	99.75%	220.989970157893	4259	98.87%	157.909778503214	4747	99.56%	217.608956654466	-	PREDICTED: Zea mays uncharacterized LOC103644004 (LOC103644004), mRNA	GO:0009536//plastid	-	GO:0008152//metabolic process	gi|115455333|ref|NP_001051267.1|/1.67711e-144/Os03g0748300 [Oryza sativa Japonica Group]
XM_008667350.1	4515	9416	97.28%	113.547422193579	2384	97.54%	30.5157502346191	2765	96.77%	27.5852853866742	13921	97.45%	153.764709554911	6296	97.41%	81.9995618795708	1578	96.92%	25.4103099301178	-	PREDICTED: Zea mays indole-3-acetaldehyde oxidase-like (LOC103644157), mRNA	GO:0005829//cytosol	GO:0005506//iron ion binding;GO:0009055//electron carrier activity;GO:0016614//oxidoreductase activity, acting on CH-OH group of donors;GO:0031625//ubiquitin protein ligase binding;GO:0043546//molybdopterin cofactor binding;GO:0050302//indole-3-acetaldehyde oxidase activity;GO:0051537//2 iron, 2 sulfur cluster binding;GO:0071949//FAD binding	GO:0009688//abscisic acid biosynthetic process;GO:0009851//auxin biosynthetic process;GO:0055114//oxidation-reduction process	gi|162458911|ref|NP_001105309.1|/0/indole-3-acetaldehyde oxidase [Zea mays]
NM_001143574.1	1165	9394	99.83%	439.029006024852	4313	99.48%	213.958275084985	4830	99.06%	186.750298971859	6931	97.34%	296.697554637205	2779	97.34%	140.270772480644	1994	96.31%	124.439983992862	-	Zea mays 2-cys peroxiredoxin BAS1 (LOC100217217), mRNA	GO:0005739//mitochondrion;GO:0009570//chloroplast stroma;GO:0009579//thylakoid;GO:0009941//chloroplast envelope;GO:0010319//stromule;GO:0048046//apoplast	GO:0004601//peroxidase activity;GO:0005515//protein binding;GO:0051920//peroxiredoxin activity	GO:0000165//MAPK cascade;GO:0006098//pentose-phosphate shunt;GO:0006612//protein targeting to membrane;GO:0006833//water transport;GO:0009409//response to cold;GO:0009595//detection of biotic stimulus;GO:0009651//response to salt stress;GO:0009697//salicylic acid biosynthetic process;GO:0009750//response to fructose;GO:0009862//systemic acquired resistance, salicylic acid mediated signaling pathw…	gi|219363425|ref|NP_001137046.1|/8.0313e-168/2-cys peroxiredoxin BAS1 [Zea mays]
NM_001156114.1	1142	9251	98.25%	441.053386441408	3973	94.66%	201.061082458976	4868	88.44%	192.010317617777	10338	98.77%	451.454948037072	582	82.05%	29.9682544859056	617	83.01%	39.2807506117253	-	Zea mays chlorophyll a-b binding protein 6A (LOC100283212), mRNA	GO:0009522//photosystem I;GO:0009523//photosystem II;GO:0009535//chloroplast thylakoid membrane;GO:0009941//chloroplast envelope;GO:0010287//plastoglobule;GO:0016021//integral component of membrane	GO:0016168//chlorophyll binding;GO:0046872//metal ion binding	GO:0009637//response to blue light;GO:0009768//photosynthesis, light harvesting in photosystem I;GO:0010114//response to red light;GO:0010218//response to far red light;GO:0018298//protein-chromophore linkage	gi|226530077|ref|NP_001149586.1|/2.17049e-158/chlorophyll a-b binding protein 6A [Zea mays]
NM_001111574.1	2493	9211	98.64%	201.165308564922	8271	99.08%	191.739370642205	5627	98.4%	101.670447949627	4714	98.76%	94.29991322592	3005	98.56%	70.8804987999575	1169	98.64%	34.0920369612887	-	Zea mays fructose-6-phosphate-2-kinase/fructose-2,6-bisphosphatase (LOC541911), mRNA	GO:0005829//cytosol	GO:0003873//6-phosphofructo-2-kinase activity;GO:0004331//fructose-2,6-bisphosphate 2-phosphatase activity;GO:0005524//ATP binding;GO:2001070//starch binding	GO:0006000//fructose metabolic process;GO:0006002//fructose 6-phosphate metabolic process;GO:0006003//fructose 2,6-bisphosphate metabolic process;GO:0016311//dephosphorylation;GO:0043609//regulation of carbon utilization;GO:0046835//carbohydrate phosphorylation	gi|162463489|ref|NP_001105044.1|/0/fructose-6-phosphate-2-kinase/fructose-2,6-bisphosphatase [Zea mays]
NM_001149462.1	1423	9210	97.4%	352.389787720138	3231	95.71%	131.222290195165	1004	95.71%	31.7810991410596	7877	98.66%	276.057746722665	4136	97.54%	170.915007054371	1335	96.7%	68.2082777159652	-	Zea mays uncharacterized LOC100275372 (LOC100275372), mRNA	-	-	-	gi|226508634|ref|NP_001142934.1|/0/uncharacterized protein LOC100275372 [Zea mays]
XM_008649791.1	5055	9190	95.71%	98.9835294547749	7937	96.52%	90.7425074100131	15279	99.25%	136.148816761363	7175	98.83%	70.7855708692783	7544	98.62%	87.7576706140323	8993	95.57%	129.343363829936	-	PREDICTED: Zea mays LOC100381411 (AY109804), transcript variant X1, mRNA	GO:0005739//mitochondrion;GO:0009570//chloroplast stroma;GO:0009941//chloroplast envelope	GO:0004673//protein histidine kinase activity;GO:0005524//ATP binding	GO:0005983//starch catabolic process;GO:0009610//response to symbiotic fungus;GO:0009631//cold acclimation;GO:0018106//peptidyl-histidine phosphorylation	gi|670413625|ref|XP_008648013.1|/0/PREDICTED: uncharacterized protein LOC100381411 isoform X1 [Zea mays]
NM_001177009.1	2467	9162	99.31%	202.203990372627	76582	99.39%	1794.04408117881	15994	99.92%	292.030386043656	16936	99.39%	342.362105776108	118859	99.55%	2833.13643868951	23452	97.69%	691.148633956123	-	Zea mays HSP protein (HSP90-2), mRNA	GO:0005618//cell wall;GO:0005730//nucleolus;GO:0005774//vacuolar membrane;GO:0005794//Golgi apparatus;GO:0005829//cytosol;GO:0005886//plasma membrane;GO:0009570//chloroplast stroma;GO:0048046//apoplast	GO:0005524//ATP binding;GO:0051082//unfolded protein binding	GO:0006457//protein folding;GO:0009408//response to heat;GO:0071277//cellular response to calcium ion	gi|293331695|ref|NP_001170480.1|/0/HSP protein [Zea mays]
NM_001137713.1	2041	9134	83.24%	243.661316562789	4563	61.83%	129.206100437541	2336	70.7%	51.5548982539085	6632	76.09%	162.048683169625	2693	61.78%	77.5886000692681	727	59.77%	25.897159052531	-	Zea mays LOC100192493 (sog0622b), mRNA	-	-	-	gi|212722220|ref|NP_001131185.1|/2.91316e-47/uncharacterized protein LOC100192493 [Zea mays]
XM_008680238.1	1711	9126	99.3%	290.401622730512	4903	99.3%	165.610336235463	5751	99.24%	151.402643634121	9116	99.36%	265.704127198606	4864	99.3%	167.166066721904	3271	99.3%	138.992463539466	-	PREDICTED: Zea mays uncharacterized LOC103653300 (LOC103653300), mRNA	GO:0009535//chloroplast thylakoid membrane;GO:0010598//NAD(P)H dehydrogenase complex (plastoquinone)	GO:0016757//transferase activity, transferring glycosyl groups	GO:0009773//photosynthetic electron transport in photosystem I	gi|115475672|ref|NP_001061432.1|/0/Os08g0276100 [Oryza sativa Japonica Group]
XM_008650463.1	1269	9112	95.43%	390.949509786917	4968	88.97%	226.253611531774	6862	94.88%	243.573026241267	7920	91.41%	311.248704826054	3778	88.34%	175.06724555327	4094	89.05%	234.556209232028	-	PREDICTED: Zea mays peptidyl-prolyl cis-trans isomerase CYP20-2, chloroplastic-like (LOC103629299), mRNA	GO:0009533//chloroplast stromal thylakoid;GO:0009535//chloroplast thylakoid membrane;GO:0031977//thylakoid lumen	GO:0003755//peptidyl-prolyl cis-trans isomerase activity;GO:0043424//protein histidine kinase binding	GO:0000413//protein peptidyl-prolyl isomerization;GO:0006457//protein folding;GO:0010275//NAD(P)H dehydrogenase complex assembly	gi|413942444|gb|AFW75093.1|/4.07657e-146/putative peptidyl-prolyl cis-trans isomerase family protein [Zea mays]
NM_001157503.1	1467	8866	99.39%	329.053259425771	4913	99.32%	193.549567634382	3883	99.66%	119.227757907577	6635	98.84%	225.556219456406	2319	99.59%	92.9555237194391	1076	98.84%	53.3264748350067	-	Zea mays calcium sensing receptor (LOC100284608), mRNA	GO:0005739//mitochondrion;GO:0009534//chloroplast thylakoid	-	GO:0009704//de-etiolation;GO:0071277//cellular response to calcium ion;GO:0090333//regulation of stomatal closure	gi|226508328|ref|NP_001150975.1|/0/calcium sensing receptor [Zea mays]
NM_001176891.1	1426	8838	94.95%	337.445045184425	5869	94.81%	237.859301503747	7709	94.88%	243.511020389133	7805	95.02%	272.958972893501	5661	94.95%	233.441570673574	4672	94.88%	238.20124471418	-	Zea mays uncharacterized LOC100384340 (LOC100384340), mRNA	-	-	-	gi|293333484|ref|NP_001170362.1|/0/uncharacterized protein LOC100384340 [Zea mays]
XM_008657143.1	1764	8805	95.01%	271.768653999663	4092	89.4%	134.064131618594	1441	96.2%	36.7964143290815	5937	96.26%	167.846566453999	1609	86.9%	53.6366975986442	287	82.94%	11.8288911086813	-	PREDICTED: Zea mays uncharacterized LOC100501361 (LOC100501361), transcript variant X1, mRNA	GO:0009534//chloroplast thylakoid;GO:0016021//integral component of membrane;GO:0031969//chloroplast membrane	GO:0071917//triose-phosphate transmembrane transporter activity	GO:0008643//carbohydrate transport;GO:0035436//triose phosphate transmembrane transport	gi|413947872|gb|AFW80521.1|/0/triose phosphate/phosphate translocator, Precursor [Zea mays]
NM_001175238.1	1984	8800	99.95%	241.495803438729	3375	99.95%	98.3122565557822	5557	99.95%	126.16498178653	9118	99.95%	229.193297731372	4656	99.95%	137.998978318162	2385	99.95%	87.3991951974285	-	Zea mays hypothetical protein (LOC100382501), mRNA	GO:0005739//mitochondrion;GO:0016021//integral component of membrane	-	-	gi|293331891|ref|NP_001168709.1|/0/uncharacterized protein LOC100382501 [Zea mays]
XM_008676102.1	2284	8702	98.82%	207.439550795218	17888	98.95%	452.627818150787	16099	98.95%	317.499394343528	23384	98.95%	510.583406118151	27032	98.95%	695.963793181271	18152	98.95%	577.815385011375	-	PREDICTED: Zea mays probable mediator of RNA polymerase II transcription subunit 37c (LOC103650526), mRNA	GO:0009941//chloroplast envelope	GO:0005524//ATP binding	GO:0009408//response to heat;GO:0046686//response to cadmium ion	gi|414878060|tpg|DAA55191.1|/0/TPA: heat shock protein70-4 isoform 1 [Zea mays]
NM_001159193.1	2037	8665	99.02%	231.604035312872	4760	97.01%	135.049033029947	7302	96.86%	161.469648541606	9343	97.1%	228.738523416658	6871	98.38%	198.350585513342	4512	98.09%	161.041860746402	-	Zea mays vacuolar ATP synthase subunit B (LOC100286306), mRNA	GO:0005794//Golgi apparatus;GO:0005886//plasma membrane;GO:0009506//plasmodesma;GO:0009507//chloroplast;GO:0033180//proton-transporting V-type ATPase, V1 domain	GO:0005524//ATP binding;GO:0016820//hydrolase activity, acting on acid anhydrides, catalyzing transmembrane movement of substances;GO:0051015//actin filament binding	GO:0010255//glucose mediated signaling pathway;GO:0015991//ATP hydrolysis coupled proton transport;GO:0046034//ATP metabolic process;GO:0046686//response to cadmium ion;GO:0051017//actin filament bundle assembly;GO:0051693//actin filament capping	gi|226531470|ref|NP_001152665.1|/0/vacuolar ATP synthase subunit B [Zea mays]
NM_001175347.1	1269	8603	99.92%	369.110912280163	4702	99.84%	214.139388370048	9677	99.92%	343.494050559128	8922	99.92%	350.626381876016	4794	99.21%	222.147267120798	6224	99.37%	356.589605828076	-	Zea mays uncharacterized LOC100382623 (LOC100382623), mRNA	GO:0009570//chloroplast stroma	-	GO:0006879//cellular iron ion homeostasis;GO:0016226//iron-sulfur cluster assembly;GO:2000030//regulation of response to red or far red light	gi|194701576|gb|ACF84872.1|/0/unknown [Zea mays]
NM_001112433.1	3217	8590	98.29%	145.382015989373	4515	98.26%	81.1114656429499	5927	97.92%	82.9896564406634	6902	98.41%	106.996085094819	4157	98.07%	75.9859908280498	4259	98.45%	96.2536699275355	-	Zea mays LON peptidase1 (lon1), mRNA	GO:0005782//peroxisomal matrix	GO:0004176//ATP-dependent peptidase activity;GO:0004252//serine-type endopeptidase activity;GO:0005524//ATP binding	GO:0006200//ATP catabolic process;GO:0006515//misfolded or incompletely synthesized protein catabolic process;GO:0016485//protein processing;GO:0016560//protein import into peroxisome matrix, docking;GO:0040007//growth;GO:0048527//lateral root development	gi|162459318|ref|NP_001105903.1|/0/lon protease homolog 2, peroxisomal [Zea mays]
NM_001157930.1	1364	8558	99.19%	341.606791046056	6381	98.09%	270.36466384698	8209	99.12%	271.091553123333	19688	99.05%	719.832123589346	9234	98.17%	398.0888990284	10051	99.41%	535.741908704771	-	Zea mays mpv17 / PMP22 family protein (LOC100285035), mRNA	GO:0009536//plastid;GO:0016021//integral component of membrane;GO:0016023//cytoplasmic membrane-bounded vesicle	-	-	gi|226497458|ref|NP_001151402.1|/0/mpv17 / PMP22 family protein [Zea mays]
NM_001137459.1	1347	8528	99.93%	344.705473785462	4940	99.93%	211.950725950773	5526	99.93%	184.792093344161	8214	99.93%	304.110276593786	3985	99.93%	173.966368297468	3102	99.93%	167.430631669665	-	Zea mays hypothetical protein (LOC100192036), mRNA	GO:0009534//chloroplast thylakoid	GO:0003743//translation initiation factor activity	GO:0006413//translational initiation;GO:0010207//photosystem II assembly	gi|212275372|ref|NP_001130931.1|/0/uncharacterized protein LOC100192036 [Zea mays]
XM_008657443.1	620	8422	96.77%	739.591875113082	5764	97.74%	537.288862139286	13273	97.42%	964.31185359157	2742	95.97%	220.556445669462	867	97.26%	82.2303190390697	1596	99.19%	187.155207426544	-	PREDICTED: Zea mays uncharacterized LOC103634849 (LOC103634849), mRNA	-	-	-	gi|413947475|gb|AFW80124.1|/9.14123e-10/ultraviolet-B-repressible protein [Zea mays]
NM_001155617.1	1412	8408	98.8%	324.210137392211	4496	97.59%	184.020904514111	5558	98.65%	177.306209767171	5888	97.95%	207.958701983187	3062	98.23%	127.519046561301	2824	99.01%	145.408807775009	-	Zea mays retinol dehydrogenase 12 (LOC100282710), mRNA	-	GO:0016491//oxidoreductase activity	GO:0009860//pollen tube growth;GO:0055114//oxidation-reduction process	gi|226496918|ref|NP_001149089.1|/0/retinol dehydrogenase 12 [Zea mays]
XM_008655245.1	2168	8407	98.66%	211.130197265318	1245	96.73%	33.1883475021602	3632	98.94%	75.4617134829259	12697	97.88%	292.069249795514	1735	93.77%	47.0592247678976	4500	99.12%	150.908587404876	-	PREDICTED: Zea mays CBL-interacting protein kinase 2 (LOC103633559), mRNA	-	GO:0004674//protein serine/threonine kinase activity;GO:0005524//ATP binding	GO:0006468//protein phosphorylation;GO:0007165//signal transduction	gi|530279116|gb|AGT16994.1|/0/CBL-interacting protein kinase [Saccharum hybrid cultivar R570]
NM_001111943.1	1305	8365	88.12%	348.998867397918	3686	69.27%	163.237665204846	2848	84.9%	98.3036342090402	15197	99.85%	580.752843940314	7662	99.31%	345.252000137841	4789	99.54%	266.805663001731	-	Zea mays GADPH (AA 1-337) (LOC542367), mRNA	GO:0005740//mitochondrial envelope;GO:0005774//vacuolar membrane;GO:0005886//plasma membrane;GO:0009507//chloroplast;GO:0048046//apoplast	GO:0004365//glyceraldehyde-3-phosphate dehydrogenase (NAD+) (phosphorylating) activity;GO:0005507//copper ion binding;GO:0008886//glyceraldehyde-3-phosphate dehydrogenase (NADP+) (non-phosphorylating) activity;GO:0050661//NADP binding;GO:0051287//NAD binding	GO:0006006//glucose metabolic process;GO:0006096//glycolytic process;GO:0009408//response to heat;GO:0009651//response to salt stress;GO:0009744//response to sucrose;GO:0042542//response to hydrogen peroxide;GO:0046686//response to cadmium ion;GO:0048316//seed development;GO:0051775//response to redox state;GO:0055114//oxidation-reduction process	gi|162460999|ref|NP_001105413.1|/0/glyceraldehyde-3-phosphate dehydrogenase 1, cytosolic [Zea mays]
NM_001139033.1	1362	8349	98.46%	333.753583501313	5413	99.49%	229.687031393292	5672	99.71%	187.585478298898	6524	99.56%	238.880576350128	4921	99.85%	212.461784432777	3352	99.56%	178.931836880261	-	Zea mays LOC100193965 (cl26634_1a), mRNA	GO:0005739//mitochondrion;GO:0005774//vacuolar membrane;GO:0009506//plasmodesma;GO:0009941//chloroplast envelope;GO:0016021//integral component of membrane	GO:0016688//L-ascorbate peroxidase activity;GO:0020037//heme binding;GO:0046872//metal ion binding	GO:0042744//hydrogen peroxide catabolic process;GO:0055114//oxidation-reduction process	gi|212723266|ref|NP_001132505.1|/1.26231e-178/uncharacterized protein LOC100193965 [Zea mays]
XM_008670752.1	5493	8256	89.81%	81.8330370208622	4461	88.06%	46.9351466778196	3922	88.18%	32.1616329136119	19917	96.2%	180.824935044787	7797	97.8%	83.4684795390271	810	90.52%	10.7210207807898	-	PREDICTED: Zea mays putative ABC transporter C family member 15 (LOC103646012), mRNA	GO:0016021//integral component of membrane	GO:0005524//ATP binding;GO:0042626//ATPase activity, coupled to transmembrane movement of substances	GO:0006200//ATP catabolic process;GO:0055085//transmembrane transport	gi|27368881|emb|CAD59598.1|/0/MRP-like ABC transporter [Oryza sativa Japonica Group]
NM_001148634.1	1097	8256	99.54%	409.761962037918	5141	90.98%	270.842323895148	6911	94.17%	283.775152517711	6892	93.98%	313.31604415578	3803	89.79%	203.856359905184	2953	87.24%	195.712037082772	-	Zea mays ribosomal protein L19 (rpl19), mRNA	GO:0005730//nucleolus;GO:0005886//plasma membrane;GO:0009506//plasmodesma;GO:0009570//chloroplast stroma;GO:0009941//chloroplast envelope;GO:0022625//cytosolic large ribosomal subunit	GO:0003735//structural constituent of ribosome	GO:0006412//translation	gi|226504706|ref|NP_001142106.1|/1.99786e-120/ribosomal protein L19 [Zea mays]
NM_001147480.1	1901	8196	99.84%	234.740711604413	4918	76.8%	149.514035207795	6514	91.43%	154.349681527608	7288	99.63%	191.192230804894	4056	82.9%	125.464366107275	2832	88.64%	108.310821572547	-	Zea mays uncharacterized LOC100273031 (LOC100273031), mRNA	GO:0009505//plant-type cell wall;GO:0009570//chloroplast stroma;GO:0009941//chloroplast envelope	-	-	gi|195648508|gb|ACG43722.1|/6.18104e-144/aldo-keto reductase/ oxidoreductase [Zea mays]
XM_008648992.1	2899	8181	95.38%	153.647946830316	4554	95.17%	90.7863103188464	11617	95.9%	180.50360265422	10465	96.1%	180.02590828211	6405	93.89%	129.919842675755	7950	93.17%	199.379100001953	-	PREDICTED: Zea mays presequence protease 1, chloroplastic/mitochondrial (LOC103628870), mRNA	GO:0009941//chloroplast envelope;GO:0048046//apoplast	GO:0004222//metalloendopeptidase activity;GO:0046872//metal ion binding	GO:0006508//proteolysis;GO:0016485//protein processing;GO:0046686//response to cadmium ion	gi|670412132|ref|XP_008647214.1|/0/PREDICTED: presequence protease 1, chloroplastic/mitochondrial [Zea mays]
XM_008668743.1	936	8156	82.37%	474.427606513088	8357	90.6%	516.000483578587	28720	87.29%	1382.12934279159	3285	87.71%	175.026383237247	2689	89.42%	168.934955115336	9543	98.72%	741.258681942794	-	PREDICTED: Zea mays hypothetical protein (LOC100272715), transcript variant X1, mRNA	-	-	-	gi|195640078|gb|ACG39507.1|/3.9986e-64/auxin-repressed 12.5 kDa protein [Zea mays]
NM_001294254.1	626	8022	98.56%	697.71315005228	4368	98.24%	403.258798383691	1628	97.6%	117.144031921103	11337	99.52%	903.166471631623	4033	97.76%	378.842292552322	578	89.78%	67.1296253146607	-	Zea mays LOC100281325 (pco087746), mRNA	-	-	-	gi|659928141|ref|NP_001281183.1|/9.09556e-20/LOC100281325 [Zea mays]
NM_001157666.1	1165	8015	98.71%	374.58137995414	3941	87.12%	195.5041878298	3493	98.28%	135.055650995591	7555	98.2%	323.40932409235	3602	77.25%	181.811918846807	1607	77.51%	100.28839231521	-	Zea mays LOC100284771 (pco087551), mRNA	GO:0009535//chloroplast thylakoid membrane;GO:0009570//chloroplast stroma;GO:0009941//chloroplast envelope	GO:0004751//ribose-5-phosphate isomerase activity	GO:0009052//pentose-phosphate shunt, non-oxidative branch;GO:0042742//defense response to bacterium	gi|226506270|ref|NP_001151138.1|/3.27337e-161/LOC100284771 [Zea mays]
XM_008679686.1	2018	7973	97.13%	215.114252690608	766	88.7%	21.9372994203444	1917	94.4%	42.7898783049191	6541	89.3%	161.646751247679	825	88.16%	24.0401600065867	1156	86.08%	41.6483106511175	-	PREDICTED: Zea mays cytochrome P450 71C3 (LOC103652726), mRNA	GO:0016021//integral component of membrane	GO:0004497//monooxygenase activity;GO:0005506//iron ion binding;GO:0016705//oxidoreductase activity, acting on paired donors, with incorporation or reduction of molecular oxygen;GO:0020037//heme binding	GO:0055114//oxidation-reduction process	gi|18377406|gb|AAL66768.1|/0/cytochrome P450 monooxygenase CYP71C3v2 [Zea mays subsp. mays]
XM_008677133.1	2247	7902	91.94%	191.470793387411	4721	88.61%	121.424544566549	7951	90.39%	159.389159836849	6230	89.99%	138.270319911574	3562	90.25%	93.2170618256833	3137	87.36%	101.501430794438	-	PREDICTED: Zea mays phosphoglucomutase, chloroplastic (LOC103651489), mRNA	GO:0005829//cytosol;GO:0009570//chloroplast stroma;GO:0009941//chloroplast envelope;GO:0010319//stromule;GO:0048046//apoplast	GO:0000287//magnesium ion binding;GO:0004614//phosphoglucomutase activity	GO:0005978//glycogen biosynthetic process;GO:0006006//glucose metabolic process;GO:0009409//response to cold;GO:0009590//detection of gravity;GO:0019252//starch biosynthetic process;GO:0019388//galactose catabolic process	gi|115481356|ref|NP_001064271.1|/0/Os10g0189100 [Oryza sativa Japonica Group]
NM_001154750.1	930	7892	97.53%	462.032698360836	4811	97.31%	298.970242395571	8962	98.39%	434.072318837121	9514	98.6%	510.180895720706	6422	98.6%	406.061598515114	6818	97.96%	533.009274951619	-	Zea mays ubiquitin-conjugating enzyme E2-17 kDa (LOC100281830), mRNA	GO:0005737//cytoplasm;GO:0005886//plasma membrane	GO:0004842//ubiquitin-protein transferase activity;GO:0005524//ATP binding;GO:0016881//acid-amino acid ligase activity;GO:0031625//ubiquitin protein ligase binding	GO:0006301//postreplication repair;GO:0006635//fatty acid beta-oxidation;GO:0016558//protein import into peroxisome matrix;GO:0016567//protein ubiquitination;GO:0042023//DNA endoreduplication;GO:0043161//proteasome-mediated ubiquitin-dependent protein catabolic process;GO:0043248//proteasome assembly;GO:0048193//Golgi vesicle transport;GO:0051510//regulation of unidimensional cell growth;GO:00517…	gi|115461182|ref|NP_001054191.1|/6.25095e-107/Os04g0667800 [Oryza sativa Japonica Group]
XM_008650127.1	757	7888	85.2%	567.335038532633	3839	80.71%	293.087831611571	4171	85.34%	248.190075244863	6972	99.47%	459.309567936624	3159	91.02%	245.390821023833	1946	91.41%	186.899299821775	-	PREDICTED: Zea mays ferredoxin-5, chloroplastic (LOC103628935), mRNA	GO:0009570//chloroplast stroma	GO:0009055//electron carrier activity;GO:0046872//metal ion binding;GO:0051537//2 iron, 2 sulfur cluster binding	GO:0022900//electron transport chain;GO:0080167//response to karrikin	gi|168830244|gb|ACA34366.1|/3.22557e-71/chloroplast ferredoxin 5 precursor [Zea mays]
XM_008671244.1	3311	7837	90.94%	128.872202208679	4391	90.12%	76.6442910769977	2935	91.09%	39.9290543859389	9109	89.82%	137.200443346124	4296	89.13%	76.297386039037	1636	86.95%	35.9240123104673	-	PREDICTED: Zea mays starch branching enzyme3 (LOC542342), mRNA	-	GO:0003844//1,4-alpha-glucan branching enzyme activity;GO:0004553//hydrolase activity, hydrolyzing O-glycosyl compounds;GO:0043169//cation binding	GO:0005978//glycogen biosynthetic process;GO:0005982//starch metabolic process;GO:0071329//cellular response to sucrose stimulus;GO:0071332//cellular response to fructose stimulus;GO:0071333//cellular response to glucose stimulus;GO:0071482//cellular response to light stimulus	gi|414587386|tpg|DAA37957.1|/0/TPA: starch branching enzyme3 [Zea mays]
NM_001156844.1	1257	7824	69.21%	338.89264858172	3665	68.42%	168.505568185144	2861	70.01%	102.523324495478	8315	69.05%	329.891381236564	4621	68.66%	216.174895696731	2487	69.05%	143.847138001769	-	Zea mays ATP synthase D chain, mitochondrial (LOC100283946), mRNA	GO:0000276//mitochondrial proton-transporting ATP synthase complex, coupling factor F(o);GO:0005730//nucleolus;GO:0005774//vacuolar membrane;GO:0009535//chloroplast thylakoid membrane;GO:0022626//cytosolic ribosome	GO:0005507//copper ion binding;GO:0008270//zinc ion binding;GO:0015078//hydrogen ion transmembrane transporter activity	GO:0009651//response to salt stress;GO:0015986//ATP synthesis coupled proton transport	gi|226507194|ref|NP_001150316.1|/4.88229e-109/ATP synthase D chain, mitochondrial [Zea mays]
XM_008657682.1	5151	7721	99.55%	81.6113546162096	3575	97.79%	40.1106824736715	2246	98.1%	19.6407606148067	15663	99.53%	151.644754191674	7979	99.65%	91.0880662761751	2248	97.96%	31.7296641310639	-	PREDICTED: Zea mays ABC transporter C family member 14-like (LOC103635154), mRNA	GO:0000325//plant-type vacuole;GO:0005774//vacuolar membrane;GO:0005794//Golgi apparatus;GO:0009506//plasmodesma;GO:0016021//integral component of membrane	GO:0005524//ATP binding;GO:0008517//folic acid transporter activity;GO:0016491//oxidoreductase activity;GO:0042626//ATPase activity, coupled to transmembrane movement of substances	GO:0006200//ATP catabolic process;GO:0009414//response to water deprivation;GO:0009611//response to wounding;GO:0009624//response to nematode;GO:0010118//stomatal movement;GO:0015884//folic acid transport;GO:0055085//transmembrane transport	gi|27368877|emb|CAD59596.1|/0/MRP-like ABC transporter [Oryza sativa Japonica Group]
NM_001153247.1	1558	7710	99.68%	269.435929419492	6395	99.61%	237.218552038733	9286	99.94%	268.47343927613	5772	97.75%	184.757834140575	5282	99.87%	199.358845888177	4449	97.43%	207.613538443843	-	Zea mays cysteine synthase1 (cys1), mRNA	GO:0005739//mitochondrion;GO:0005768//endosome;GO:0005802//trans-Golgi network;GO:0009570//chloroplast stroma;GO:0009941//chloroplast envelope;GO:0048046//apoplast	GO:0004124//cysteine synthase activity;GO:0005524//ATP binding;GO:0008270//zinc ion binding;GO:0016740//transferase activity	GO:0006535//cysteine biosynthetic process from serine;GO:0046686//response to cadmium ion;GO:0048868//pollen tube development	gi|226508112|ref|NP_001146719.1|/0/cysteine synthase1 [Zea mays]
NM_001111417.1	759	7679	99.87%	550.847617801279	7663	99.6%	583.488908338311	11846	99.87%	703.023840480979	7901	99.34%	519.139744839384	7967	99.34%	617.245039694746	12939	99.87%	1239.42329631149	-	Zea mays translation initiation factor1 (tif1), mRNA	-	GO:0003743//translation initiation factor activity;GO:0017005//3'-tyrosyl-DNA phosphodiesterase activity	GO:0006413//translational initiation;GO:0006417//regulation of translation	gi|162457992|ref|NP_001104887.1|/5.27852e-65/protein translation factor SUI1 homolog [Zea mays]
NM_001155712.1	1251	7667	98.88%	333.68504076103	4303	98.56%	198.787737852316	3673	99.52%	132.252447824604	8717	99.12%	347.499136468632	4905	99.12%	230.561224127701	3200	99.44%	185.974494356526	-	Zea mays LOC100282806 (pco100700a), mRNA	GO:0009535//chloroplast thylakoid membrane;GO:0009570//chloroplast stroma;GO:0009941//chloroplast envelope;GO:0019013//viral nucleocapsid;GO:0030529//ribonucleoprotein complex	GO:0000166//nucleotide binding;GO:0008266//poly(U) RNA binding	GO:0009631//cold acclimation;GO:0016553//base conversion or substitution editing;GO:0043489//RNA stabilization;GO:0045087//innate immune response	gi|226509575|ref|NP_001149184.1|/6.00143e-155/LOC100282806 [Zea mays]
NM_001157171.1	1322	7640	96.9%	314.651993323771	5332	97.2%	233.095688615358	6654	96.9%	226.720839887952	7299	96.82%	275.3441804859	5986	96.75%	266.262389180072	9416	96.67%	517.840141455932	-	Zea mays ATP-dependent Clp protease proteolytic subunit (LOC100284276), mRNA	GO:0005739//mitochondrion;GO:0009535//chloroplast thylakoid membrane;GO:0009840//chloroplastic endopeptidase Clp complex	GO:0004252//serine-type endopeptidase activity;GO:0008270//zinc ion binding;GO:0050897//cobalt ion binding	GO:0006508//proteolysis	gi|226491764|ref|NP_001150643.1|/3.34364e-135/ATP-dependent Clp protease proteolytic subunit [Zea mays]
NM_001174209.1	1681	7633	91.85%	247.227133187312	6640	91.67%	228.284235208196	17524	92.15%	469.575718220575	7416	96.97%	220.011813648256	3393	96.85%	118.691799280327	6570	99.29%	284.157009839919	-	Zea mays protochlorophyllide reductase B (LOC100381341), mRNA	GO:0009535//chloroplast thylakoid membrane;GO:0009941//chloroplast envelope	GO:0003959//NADPH dehydrogenase activity;GO:0016630//protochlorophyllide reductase activity	GO:0009723//response to ethylene;GO:0015979//photosynthesis;GO:0015995//chlorophyll biosynthetic process;GO:0055114//oxidation-reduction process	gi|293337123|ref|NP_001167680.1|/0/protochlorophyllide reductase B [Zea mays]
NM_001147705.1	1469	7618	99.86%	282.349976847495	4245	99.25%	167.005761479126	11636	99.86%	356.797676176465	8421	99.86%	285.881376795414	3968	99.86%	158.838009118207	11062	99.52%	547.485443024898	-	Zea mays putative cinnamyl-alcohol dehydrogenase family protein (LOC100273263), mRNA	GO:0048046//apoplast	GO:0008270//zinc ion binding;GO:0045551//cinnamyl-alcohol dehydrogenase activity;GO:0052747	GO:0009809//lignin biosynthetic process;GO:0055114//oxidation-reduction process	gi|226509630|ref|NP_001141177.1|/0/putative cinnamyl-alcohol dehydrogenase family protein [Zea mays]
NM_001196290.1	1995	7569	99.55%	206.56854435383	3462	99.55%	100.290482038741	1130	99.75%	25.5138291984106	9099	99.6%	227.454617848558	4651	99.45%	137.090704030805	752	99.3%	27.405369284914	-	Zea mays uncharacterized LOC100501605 (LOC100501605), mRNA	GO:0005739//mitochondrion;GO:0009507//chloroplast	GO:0005524//ATP binding;GO:0017111//nucleoside-triphosphatase activity	GO:0008152//metabolic process	gi|308081617|ref|NP_001183219.1|/0/uncharacterized protein LOC100501605 [Zea mays]
NM_001156976.1	1503	7535	96.67%	272.956134984506	5885	96.54%	226.288790830046	9236	94.48%	276.799336030392	7938	97.34%	263.388074507197	7146	97.01%	279.581608109409	9709	96.94%	469.652067427665	-	Zea mays LOC100284078 (gpm119), mRNA	GO:0005634//nucleus;GO:0009535//chloroplast thylakoid membrane;GO:0009570//chloroplast stroma;GO:0010319//stromule;GO:0031977//thylakoid lumen	GO:0005198//structural molecule activity;GO:0032440//2-alkenal reductase [NAD(P)] activity	GO:0009409//response to cold;GO:0009737//response to abscisic acid;GO:0010205//photoinhibition	gi|226498852|ref|NP_001150448.1|/1.42757e-160/LOC100284078 [Zea mays]
XM_008668578.1	3885	7505	95.73%	105.178811089809	5340	95.11%	79.4375404597456	1160	94.93%	13.449528714015	5388	94.77%	69.164072495025	3647	94.11%	55.2013002400331	457	91.76%	8.5523584495726	-	PREDICTED: Zea mays inositol hexakisphosphate and diphosphoinositol-pentakisphosphate kinase 2-like (LOC103645542), mRNA	GO:0005886//plasma membrane	GO:0003993//acid phosphatase activity	GO:0016311//dephosphorylation	gi|115454689|ref|NP_001050945.1|/0/Os03g0689100 [Oryza sativa Japonica Group]
NM_001156136.1	1236	7458	99.6%	328.528077454706	4001	99.84%	187.079256752653	3697	99.6%	134.732100381129	7016	99.76%	283.083856227385	3378	99.6%	160.711051185192	2217	99.27%	130.409112798218	-	Zea mays 50S ribosomal protein L4 (LOC100283234), mRNA	GO:0005634//nucleus;GO:0009535//chloroplast thylakoid membrane;GO:0009547//plastid ribosome;GO:0009570//chloroplast stroma;GO:0022626//cytosolic ribosome	GO:0003735//structural constituent of ribosome;GO:0008266//poly(U) RNA binding	GO:0006412//translation	gi|226501908|ref|NP_001149608.1|/1.24014e-145/50S ribosomal protein L4 [Zea mays]
NM_001156906.1	881	7424	97.05%	458.807637491304	3942	97.05%	258.592703591138	3245	97.16%	165.912418127972	5220	98.75%	295.487142356403	2502	98.18%	166.999805068643	2431	97.96%	200.617940806496	-	Zea mays FK506 binding protein (LOC100284008), mRNA	GO:0009535//chloroplast thylakoid membrane	GO:0003755//peptidyl-prolyl cis-trans isomerase activity;GO:0005528//FK506 binding	GO:0000413//protein peptidyl-prolyl isomerization;GO:0061077//chaperone-mediated protein folding	gi|226505570|ref|NP_001150378.1|/5.79263e-135/FK506 binding protein [Zea mays]
NM_001196274.1	1590	7394	99.94%	253.192540145934	2997	99.94%	108.934432139575	4254	99.69%	120.514821435424	8169	99.81%	256.221615516787	4550	99.87%	168.274705671415	2620	99.62%	119.80222527375	-	Zea mays hypothetical protein (LOC100501585), mRNA	GO:0005782//peroxisomal matrix;GO:0005829//cytosol;GO:0005886//plasma membrane;GO:0009570//chloroplast stroma;GO:0048046//apoplast	GO:0015036//disulfide oxidoreductase activity;GO:0016656//monodehydroascorbate reductase (NADH) activity;GO:0050660//flavin adenine dinucleotide binding	GO:0009414//response to water deprivation;GO:0009610//response to symbiotic fungus;GO:0009651//response to salt stress;GO:0009753//response to jasmonic acid;GO:0010043//response to zinc ion;GO:0022900//electron transport chain;GO:0043903//regulation of symbiosis, encompassing mutualism through parasitism;GO:0045454//cell redox homeostasis;GO:0046686//response to cadmium ion	gi|115480733|ref|NP_001063960.1|/0/Os09g0567300 [Oryza sativa Japonica Group]
NM_001157821.1	1145	7329	99.74%	348.504041575074	2213	99.39%	111.699565165328	352	98.43%	13.8476882299276	1389	90.48%	60.4979630721296	383	90.31%	19.6697053625839	55	76.33%	3.49235127843908	-	Zea mays cysteine protease 1 (LOC100284926), mRNA	-	GO:0008234//cysteine-type peptidase activity	GO:0006508//proteolysis	gi|226504984|ref|NP_001151293.1|/0/cysteine protease 1 precursor [Zea mays]
NM_001175815.1	2713	7293	99.85%	146.36087720092	10117	99.93%	215.515004306453	18617	99.93%	309.100711938482	9984	99.93%	183.5264956299	6869	99.93%	148.88408968447	11399	99.93%	305.47640984654	-	Zea mays hypothetical protein (LOC100383150), mRNA	GO:0005737//cytoplasm	-	-	gi|293335255|ref|NP_001169717.1|/0/uncharacterized protein LOC100383598 [Zea mays]
NM_001148512.1	1391	7276	99.93%	284.796169873477	3058	99.93%	127.053287324632	1786	99.93%	57.8354907349909	3976	99.93%	142.548692818086	881	99.5%	37.2437451051045	252	95.11%	13.171466412402	-	Zea mays LOC100274134 (AY110253), mRNA	-	GO:0008234//cysteine-type peptidase activity	GO:0006508//proteolysis	gi|226508570|ref|NP_001141984.1|/0/uncharacterized protein LOC100274134 precursor [Zea mays]
NM_001196187.1	1017	7229	99.9%	387.013269364911	4582	99.9%	260.381237750703	3023	99.9%	133.892821856107	2771	99.9%	135.881260292407	4334	99.8%	250.59506915709	2959	99.9%	211.536215440635	-	Zea mays uncharacterized LOC100501483 (LOC100501483), mRNA	-	GO:0004197//cysteine-type endopeptidase activity	GO:0006508//proteolysis	gi|413955359|gb|AFW88008.1|/4.34739e-155/putative metacaspase family protein [Zea mays]
NM_001156096.1	1690	7226	96.86%	232.798317138659	4029	96.86%	137.779980191958	4497	96.75%	119.860554726385	7551	99.11%	222.823893753332	3929	96.57%	136.709876656083	2999	96.8%	129.018051632323	-	Zea mays LOC100283194 (pco100031b), mRNA	GO:0005730//nucleolus;GO:0009295//nucleoid;GO:0009535//chloroplast thylakoid membrane;GO:0009941//chloroplast envelope;GO:0048046//apoplast	GO:0003746//translation elongation factor activity;GO:0003924//GTPase activity;GO:0005525//GTP binding	GO:0006184//GTP catabolic process;GO:0006414//translational elongation	gi|226533100|ref|NP_001149568.1|/0/LOC100283194 [Zea mays]
XM_008658629.1	1740	7210	55.06%	225.608054447608	4408	47.93%	146.409039925996	4846	77.07%	125.451038810659	5687	89.66%	162.996385313971	3526	74.71%	119.161956977881	2319	74.54%	96.8974210431741	-	PREDICTED: Zea mays transcription factor LAF1-like (LOC103636267), mRNA	GO:0005886//plasma membrane;GO:0009535//chloroplast thylakoid membrane	GO:0005488//binding;GO:0016655//oxidoreductase activity, acting on NAD(P)H, quinone or similar compound as acceptor	GO:0010258//NADH dehydrogenase complex (plastoquinone) assembly;GO:0055114//oxidation-reduction process	gi|670432633|ref|XP_008656851.1|/1.14981e-144/PREDICTED: transcription factor LAF1-like [Zea mays]
XM_008651728.1	2321	7201	98.1%	168.922015424169	2852	97.67%	71.014974580309	3221	97.29%	62.5108903611582	4314	99.22%	92.6934387016582	1408	98.54%	35.672379665899	927	98.19%	29.0379071106061	-	PREDICTED: Zea mays LOC100274573 (pco089133), mRNA	GO:0005622//intracellular	GO:0005215//transporter activity	GO:0006810//transport	gi|413946327|gb|AFW78976.1|/0/putative CRAL/TRIO domain containing, Sec14p-like phosphatidylinositol transfer family protein [Zea mays]
NM_001165540.1	1015	7127	91.33%	382.304403577913	14627	91.43%	832.846134429947	18560	91.43%	823.667689520369	8636	96.45%	424.317149460109	12346	96.75%	715.261415208936	21301	94.98%	1525.78966227363	-	Zea mays remorin (LOC100304007), mRNA	-	-	-	gi|259490269|ref|NP_001159012.1|/2.99305e-45/remorin [Zea mays]
NM_001111970.1	1708	7109	99.3%	226.615301963056	4108	99.3%	139.001063728581	6448	99.36%	170.050245326183	5083	98.01%	148.414467010157	1839	97.07%	63.3138073101725	1680	94.85%	71.5125284139388	-	Zea mays Alpha-tubulin 3 (TUBA3), mRNA	GO:0005618//cell wall;GO:0005730//nucleolus;GO:0005773//vacuole;GO:0005829//cytosol;GO:0005874//microtubule;GO:0005886//plasma membrane;GO:0009506//plasmodesma;GO:0045298//tubulin complex	GO:0003924//GTPase activity;GO:0005200//structural constituent of cytoskeleton;GO:0005515//protein binding;GO:0005525//GTP binding	GO:0000226//microtubule cytoskeleton organization;GO:0000902//cell morphogenesis;GO:0006094//gluconeogenesis;GO:0006184//GTP catabolic process;GO:0009651//response to salt stress;GO:0010498//proteasomal protein catabolic process;GO:0016049//cell growth;GO:0048193//Golgi vesicle transport;GO:0051258//protein polymerization;GO:0071258//cellular response to gravity	gi|162458676|ref|NP_001105440.1|/0/tubulin alpha-3 chain [Zea mays]
XM_008666881.1	1557	7093	93.9%	248.033265592424	4413	99.74%	163.802629853316	4047	97.69%	117.080533359538	9657	99.55%	309.312600494273	3857	99.74%	145.668481687338	2068	99.74%	96.5656436990104	-	PREDICTED: Zea mays uncharacterized LOC100216767 (LOC100216767), transcript variant X1, mRNA	GO:0009570//chloroplast stroma;GO:0010319//stromule;GO:0048046//apoplast	GO:0004331//fructose-2,6-bisphosphate 2-phosphatase activity;GO:0032440//2-alkenal reductase [NAD(P)] activity;GO:0042132//fructose 1,6-bisphosphate 1-phosphatase activity;GO:0046872//metal ion binding	GO:0005985//sucrose metabolic process;GO:0009409//response to cold;GO:0009773//photosynthetic electron transport in photosystem I;GO:0016311//dephosphorylation;GO:0019253//reductive pentose-phosphate cycle;GO:0030388//fructose 1,6-bisphosphate metabolic process	gi|414866011|tpg|DAA44568.1|/0/TPA: fructose-1,6-bisphosphatase [Zea mays]
NM_001158827.1	2204	7075	99.68%	174.776660911398	4790	99.55%	125.602845528259	2232	99.64%	45.6165777459528	4882	99.55%	110.466394237477	2216	99.46%	59.1238536278585	1373	99.05%	45.2918087738401	-	Zea mays transposon protein Mutator sub-class (LOC100285938), mRNA	-	-	-	gi|226499332|ref|NP_001152299.1|/0/transposon protein Mutator sub-class [Zea mays]
NM_001154010.1	2768	7008	98.23%	137.846769063208	4139	98.37%	86.4181362546151	3551	98.52%	57.7862732523703	4441	98.41%	80.0126548692373	1256	98.05%	26.6825984734519	861	98.16%	22.6150620473777	-	Zea mays LHY protein (LOC100281091), mRNA	-	GO:0003677//DNA binding;GO:0003682//chromatin binding	-	gi|226495893|ref|NP_001147482.1|/0/LHY protein [Zea mays]
NM_001154195.1	1263	6948	98.97%	299.51945935974	4017	97.55%	183.812074441407	4128	96.91%	147.223262794318	5226	97.23%	206.352648933235	3411	97.7%	158.811861425676	2446	95.49%	140.803619880314	-	Zea mays ATP-dependent protease Clp ATPase subunit (LOC100281276), mRNA	GO:0009535//chloroplast thylakoid membrane	GO:0008233//peptidase activity	GO:0006508//proteolysis	gi|226528365|ref|NP_001147667.1|/1.14014e-169/ATP-dependent protease Clp ATPase subunit [Zea mays]
NM_001152775.1	1843	6932	99.62%	204.786725960856	3180	99.46%	99.7188680422365	1924	99.29%	47.0240285983295	4522	99.73%	122.362746445088	734	97.94%	23.4193745268264	543	99.29%	21.4207766201383	-	Zea mays uncharacterized LOC100279820 (LOC100279820), mRNA	GO:0009535//chloroplast thylakoid membrane;GO:0009570//chloroplast stroma;GO:0009941//chloroplast envelope;GO:0010319//stromule;GO:0048046//apoplast	GO:0005524//ATP binding;GO:0008974//phosphoribulokinase activity	GO:0009409//response to cold;GO:0016310//phosphorylation;GO:0019253//reductive pentose-phosphate cycle;GO:0042742//defense response to bacterium	gi|413923574|gb|AFW63506.1|/0/phosphoribulokinase [Zea mays]
NM_001136949.1	1842	6861	99.95%	202.799265340782	2505	99.4%	78.5947722044015	1917	99.67%	46.8783791635868	9039	99.62%	244.722980858319	3202	97.39%	102.220092353056	2316	99.89%	91.4133547250056	-	Zea mays uncharacterized LOC100191517 (LOC100191517), mRNA	-	GO:0043565//sequence-specific DNA binding	GO:0006355//regulation of transcription, DNA-templated	gi|223973911|gb|ACN31143.1|/5.40015e-151/unknown [Zea mays]
XM_008655038.1	3425	6858	96.61%	109.01982708845	3287	96.09%	55.4644465121108	5386	94.57%	70.8346697771372	7714	97.58%	112.321540734231	5268	93.93%	90.4460818268037	3125	94.31%	66.3361349338545	-	PREDICTED: Zea mays zinc-metallopeptidase, peroxisomal-like (LOC103633315), mRNA	-	GO:0004222//metalloendopeptidase activity;GO:0046872//metal ion binding	GO:0006508//proteolysis	gi|115472891|ref|NP_001060044.1|/0/Os07g0570300 [Oryza sativa Japonica Group]
XM_008675778.1	2919	6842	97.16%	127.619652810019	5611	95.58%	111.091729732347	6424	95.51%	99.1314680283058	6290	97.26%	107.463391815059	3783	95.61%	76.209096625172	2660	95.89%	66.2534136145125	-	PREDICTED: Zea mays thylakoid assembly1 (LOC542347), partial mRNA	GO:0005886//plasma membrane;GO:0009570//chloroplast stroma;GO:0009941//chloroplast envelope	GO:0005524//ATP binding	GO:0006605//protein targeting;GO:0009646//response to absence of light;GO:0009658//chloroplast organization;GO:0010027//thylakoid membrane organization;GO:0010090//trichome morphogenesis;GO:0010109//regulation of photosynthesis;GO:0017038//protein import	gi|52075758|dbj|BAD44978.1|/0/putative SecA [Oryza sativa Japonica Group]
NM_001156591.1	1001	6829	99.4%	371.442521784946	3265	99.1%	188.505776601704	2590	99.2%	116.548258077893	3532	99%	175.966749146118	1944	94.01%	114.20016999311	855	92.91%	62.1001651586577	-	Zea mays peroxiredoxin bcp (LOC100283690), mRNA	GO:0009534//chloroplast thylakoid	GO:0004601//peroxidase activity;GO:0051920//peroxiredoxin activity	GO:0055114//oxidation-reduction process	gi|226507110|ref|NP_001150063.1|/9.31763e-136/peroxiredoxin bcp [Zea mays]
NM_001174420.1	779	6811	99.74%	476.038421602116	3824	99.74%	283.697808599254	5754	99.74%	332.715091448386	7025	99.87%	449.731041177248	4141	99.87%	312.588027574003	4381	99.87%	408.880607742179	-	Zea mays nucleotide diphosphate kinase1 (LOC100381602), mRNA	-	GO:0004550//nucleoside diphosphate kinase activity;GO:0005524//ATP binding;GO:0046872//metal ion binding	GO:0006165//nucleoside diphosphate phosphorylation;GO:0006183//GTP biosynthetic process;GO:0006228//UTP biosynthetic process;GO:0006241//CTP biosynthetic process	gi|293332239|ref|NP_001167891.1|/5.59113e-107/nucleotide diphosphate kinase1 [Zea mays]
NM_001151612.1	1419	6783	98.8%	260.260347627506	3918	98.87%	159.572331820978	4963	98.94%	157.544040706633	7784	99.79%	273.567451862392	3226	97.96%	133.686186493912	2058	98.59%	105.444442001751	-	Zea mays uncharacterized LOC100278292 (LOC100278292), mRNA	GO:0009536//plastid	GO:0003824//catalytic activity;GO:0030246//carbohydrate binding	GO:0005975//carbohydrate metabolic process	gi|226530661|ref|NP_001145084.1|/0/uncharacterized protein LOC100278292 [Zea mays]
NM_001137101.1	1598	6747	98.5%	229.88070433421	4885	98.5%	176.670219362646	8265	98.94%	232.973317121015	8459	99.87%	263.989250747686	3715	99.06%	136.705696020465	4620	99.87%	210.196712115313	-	Zea mays LOC100191672 (gpm375a), mRNA	GO:0005739//mitochondrion;GO:0009507//chloroplast	GO:0045300//acyl-[acyl-carrier-protein] desaturase activity;GO:0046872//metal ion binding	GO:0006633//fatty acid biosynthetic process;GO:0006952//defense response;GO:0055114//oxidation-reduction process	gi|212275664|ref|NP_001130573.1|/0/uncharacterized protein LOC100191672 [Zea mays]
NM_001147240.1	1498	6732	96.33%	244.681355558855	3924	99.87%	151.388449336731	3985	95.73%	119.827531496009	9363	97.46%	311.707465168235	3898	97.66%	153.015205079947	2391	98.53%	116.045547192939	-	Zea mays LOC100272787 (cl8519_1a), mRNA	-	GO:0004252//serine-type endopeptidase activity	GO:0006508//proteolysis	gi|226509256|ref|NP_001140712.1|/0/uncharacterized protein LOC100272787 [Zea mays]
XM_008666956.1	1498	6713	97.93%	243.990781323024	1910	96.6%	73.6880576537098	2443	96.66%	73.460140387641	7709	98.2%	256.643474205054	3959	97%	155.409747796693	3191	98%	154.872999202288	-	PREDICTED: Zea mays nicotianamine synthase 3-like (LOC103643789), mRNA	-	GO:0030410//nicotianamine synthase activity	GO:0006826//iron ion transport;GO:0030418//nicotianamine biosynthetic process;GO:0044707;GO:0044767;GO:0048856//anatomical structure development;GO:0071241//cellular response to inorganic substance	gi|20387260|dbj|BAB91326.1|/0/nicotianamine synthase 3 [Zea mays]
NM_001112008.1	1975	6695	97.72%	184.56615521175	3579	94.78%	104.72977093174	7337	99.44%	167.336823046189	8584	99.59%	216.753741308392	3517	95.04%	104.71522630193	5906	98.63%	217.413776890937	-	Zea mays Eukaryotic initiation factor-5 (EIF5), mRNA	GO:0005634//nucleus;GO:0005829//cytosol	GO:0003743//translation initiation factor activity;GO:0005525//GTP binding	GO:0006413//translational initiation	gi|162460208|ref|NP_001105478.1|/0/eukaryotic translation initiation factor 5 [Zea mays]
XM_008666729.1	5370	6680	99.37%	67.7283913676546	3787	99.5%	40.7564711996285	2184	98.14%	18.3197038486199	7170	99.98%	66.5869102585905	2435	99.24%	26.6642422990048	487	98.34%	6.59349063188355	-	PREDICTED: Zea mays myosin-2 heavy chain-like (LOC103643560), mRNA	-	-	-	gi|670367159|ref|XP_008664951.1|/0/PREDICTED: myosin-2 heavy chain-like [Zea mays]
NM_001154406.1	1894	6603	98.36%	189.814727822919	4915	98.42%	149.975080149836	6834	98.47%	162.530585612771	5375	98.57%	141.528038404798	3018	97.73%	93.7009141799976	3037	97.2%	116.580398419404	-	Zea mays LOC100281488 (pco116765), mRNA	GO:0009507//chloroplast	-	GO:0010150//leaf senescence;GO:0010228//vegetative to reproductive phase transition of meristem;GO:0034599//cellular response to oxidative stress;GO:0072593//reactive oxygen species metabolic process	gi|226499458|ref|NP_001147878.1|/0/LOC100281488 [Zea mays]
XM_008649782.1	2170	6579	99.49%	165.07022242321	2359	99.82%	62.8266296117069	3199	99.86%	66.4040559167253	11073	99.91%	254.47759955173	2997	98.94%	81.2141262679492	3449	99.86%	115.556446547467	-	PREDICTED: Zea mays sucrose transporter1 (umc2347), transcript variant X1, mRNA	GO:0005887//integral component of plasma membrane;GO:0016023//cytoplasmic membrane-bounded vesicle	GO:0005364//maltose:proton symporter activity;GO:0008506//sucrose:proton symporter activity;GO:0042950//salicin transmembrane transporter activity	GO:0005985//sucrose metabolic process;GO:0009846//pollen germination;GO:0015768//maltose transport;GO:0015770//sucrose transport;GO:0042948;GO:0055085//transmembrane transport	gi|414865060|tpg|DAA43617.1|/0/TPA: sucrose Transporter isoform 1 [Zea mays]
NM_001175179.1	1664	6578	95.97%	215.233134814767	68476	96.27%	2378.26703677864	6568	96.15%	177.795155186056	9742	99.76%	291.970381078298	109302	99.94%	3862.59660134222	15760	99.94%	688.594594511461	-	Zea mays putative dnaJ chaperone family protein (LOC100382437), mRNA	GO:0005618//cell wall;GO:0005730//nucleolus;GO:0005829//cytosol;GO:0005886//plasma membrane;GO:0009506//plasmodesma	GO:0005524//ATP binding;GO:0031072//heat shock protein binding;GO:0046872//metal ion binding;GO:0051082//unfolded protein binding	GO:0006457//protein folding;GO:0009408//response to heat;GO:0009651//response to salt stress;GO:0009911//positive regulation of flower development;GO:0043462//regulation of ATPase activity;GO:0048573//photoperiodism, flowering	gi|293333670|ref|NP_001168650.1|/0/putative dnaJ chaperone family protein [Zea mays]
NM_001157121.1	1986	6552	96.27%	179.623530634614	4073	96.22%	118.525206634318	3701	96.32%	83.9421215398579	5182	96.22%	130.125424085424	3685	96.27%	109.109562734158	1515	94.51%	55.4618186755132	-	Zea mays inner membrane protein ALBINO3 (LOC100284226), mRNA	GO:0009534//chloroplast thylakoid;GO:0016021//integral component of membrane	-	GO:0010027//thylakoid membrane organization;GO:0045038//protein import into chloroplast thylakoid membrane;GO:0051205//protein insertion into membrane;GO:0090342//regulation of cell aging	gi|226530665|ref|NP_001150593.1|/0/inner membrane protein ALBINO3 [Zea mays]
NM_001136845.1	2244	6541	70.81%	158.704733622021	7098	70.72%	182.805264106867	11154	75.94%	223.896800712913	8817	70.72%	195.94851730556	7589	70.59%	198.86862340906	9585	70.68%	310.5488909366	-	Zea mays chaperone DNA J2 (cdj2), mRNA	GO:0005618//cell wall;GO:0005730//nucleolus;GO:0005829//cytosol;GO:0005886//plasma membrane;GO:0009506//plasmodesma	GO:0005524//ATP binding;GO:0031072//heat shock protein binding;GO:0046872//metal ion binding;GO:0051082//unfolded protein binding	GO:0006457//protein folding;GO:0009408//response to heat;GO:0009651//response to salt stress;GO:0009911//positive regulation of flower development;GO:0043462//regulation of ATPase activity;GO:0048573//photoperiodism, flowering	gi|212275496|ref|NP_001130317.1|/0/chaperone DNA J2 [Zea mays]
NM_001155726.1	2091	6540	99.57%	170.291236691163	3564	99.52%	98.5052137537281	5190	99.57%	111.802991841056	6586	98.9%	157.076670453349	4520	99.57%	127.112707492532	4571	98.57%	158.934399889901	-	Zea mays LOC100282820 (umc2053), mRNA	GO:0005829//cytosol;GO:0005886//plasma membrane	GO:0000287//magnesium ion binding;GO:0004743//pyruvate kinase activity;GO:0030955//potassium ion binding	GO:0006096//glycolytic process;GO:0016310//phosphorylation;GO:0046686//response to cadmium ion	gi|226502865|ref|NP_001149198.1|/0/LOC100282820 [Zea mays]
XM_008659003.1	3476	6506	99.17%	101.906732110772	4706	98.99%	78.243399312398	12598	98.94%	163.253287875888	7721	98.94%	110.773984675645	5320	99.02%	89.9987405210843	10347	99.02%	216.419006623708	-	PREDICTED: Zea mays probable alpha,alpha-trehalose-phosphate synthase [UDP-forming] 7 (LOC103636651), mRNA	-	GO:0003824//catalytic activity	GO:0005992//trehalose biosynthetic process	gi|673921615|ref|NP_001288502.1|/0/uncharacterized protein LOC103636651 [Zea mays]
NM_001158800.1	1997	6483	93.24%	176.752896998194	3744	87.28%	108.351101418495	1945	95.84%	43.8714149068127	7498	99.95%	187.245489381112	3769	99.6%	110.982023741562	1119	99.75%	40.7392228092727	-	Zea mays LOC100285911 (pco148010), mRNA	GO:0009534//chloroplast thylakoid;GO:0016021//integral component of membrane	-	GO:0010027//thylakoid membrane organization;GO:0045038//protein import into chloroplast thylakoid membrane;GO:0051205//protein insertion into membrane;GO:0090342//regulation of cell aging	gi|226495803|ref|NP_001152272.1|/0/LOC100285911 [Zea mays]
NM_001157571.1	1354	6460	99.78%	259.766078134228	3887	99.63%	165.909567614187	5638	99.41%	187.562713687517	5997	99.63%	220.881517792987	5076	99.56%	220.448686922116	3721	99.78%	199.802870653917	-	Zea mays ACT domain containing protein (LOC100284676), mRNA	GO:0009535//chloroplast thylakoid membrane;GO:0009570//chloroplast stroma	GO:0016597//amino acid binding	GO:0008152//metabolic process	gi|226530840|ref|NP_001151043.1|/3.41827e-162/ACT domain containing protein [Zea mays]
NM_001155253.1	1876	6449	99.15%	187.166503305552	4707	98.93%	145.006316125784	6193	96.96%	148.699102180493	4391	99.52%	116.72787959613	3087	98.03%	96.7627856894698	2201	97.55%	85.2997830257982	-	Zea mays LOC100282341 (IDP388), mRNA	GO:0005737//cytoplasm	GO:0000287//magnesium ion binding;GO:0008270//zinc ion binding;GO:0043715//2,3-diketo-5-methylthiopentyl-1-phosphate enolase activity;GO:0043716//2-hydroxy-3-keto-5-methylthiopentenyl-1-phosphate phosphatase activity;GO:0043874//acireductone synthase activity;GO:0046570//methylthioribulose 1-phosphate dehydratase activity	GO:0016311//dephosphorylation;GO:0019284//L-methionine biosynthetic process from S-adenosylmethionine;GO:0019509//L-methionine biosynthetic process from methylthioadenosine	gi|226532942|ref|NP_001148725.1|/0/probable bifunctional methylthioribulose-1-phosphate dehydratase/enolase-phosphatase E1 [Zea mays]
NM_001154757.1	1552	6447	97.74%	226.16976001806	4129	94.33%	153.754813615989	7087	95.1%	205.688881329615	9166	96.01%	294.531757856007	8155	94.39%	308.984586687595	6351	95.1%	297.516539361818	-	Zea mays CONSTANS-like protein CO6 (LOC100281837), mRNA	-	-	-	gi|226499562|ref|NP_001148229.1|/0/CONSTANS-like protein CO6 [Zea mays]
NM_001147690.1	1146	6441	99.83%	306.011160199362	2982	99.39%	150.382941946583	2408	98.43%	94.6481141917222	4419	98.95%	192.301812385285	902	96.07%	46.2835313234432	548	93.19%	34.7661547385274	-	Zea mays hypothetical protein (LOC100273248), mRNA	GO:0009536//plastid	GO:0019899//enzyme binding;GO:0046906//tetrapyrrole binding	GO:0010019//chloroplast-nucleus signaling pathway	gi|115485049|ref|NP_001067668.1|/2.52173e-105/Os11g0267000 [Oryza sativa Japonica Group]
NM_001112098.1	1380	6428	99.93%	253.609411117937	3808	99.93%	159.475292917103	2335	99.78%	76.2163065285917	6216	99.93%	224.634218409934	3223	99.93%	137.336440267967	983	99.71%	51.7887166821862	-	Zea mays ferredoxin (L-FNRI), mRNA	GO:0009535//chloroplast thylakoid membrane;GO:0009570//chloroplast stroma;GO:0009941//chloroplast envelope;GO:0031977//thylakoid lumen;GO:0048046//apoplast	GO:0000166//nucleotide binding;GO:0004324//ferredoxin-NADP+ reductase activity;GO:0008266//poly(U) RNA binding;GO:0045156//electron transporter, transferring electrons within the cyclic electron transport pathway of photosynthesis activity;GO:0045157//electron transporter, transferring electrons within the noncyclic electron transport pathway of photosynthesis activity	GO:0009767//photosynthetic electron transport chain;GO:0042742//defense response to bacterium	gi|13096165|pdb|1GAQ|A/0/Chain A, Crystal Structure Of The Complex Between Ferredoxin And Ferredoxin-Nadp+ Reductase
NM_001137032.1	2148	6422	97.16%	162.781335839475	2081	97.63%	55.9903727003082	7331	99.21%	153.733686943948	4986	97.95%	115.760925575081	1311	94.09%	35.8899606303853	3204	97.63%	108.447351050077	-	Zea mays LOC100191603 (pco077065), mRNA	-	GO:0008168//methyltransferase activity;GO:0046592//polyamine oxidase activity	GO:0006598//polyamine catabolic process;GO:0032259//methylation;GO:0055114//oxidation-reduction process	gi|212275862|ref|NP_001130504.1|/0/uncharacterized protein LOC100191603 [Zea mays]
XM_008652352.1	7105	6397	87.25%	49.0208516844977	2861	85.88%	23.27176542992	4780	89.99%	30.3042761384495	1601	97.49%	11.237539804897	1028	88.66%	8.50811986340037	1125	87.22%	11.5119569842987	-	PREDICTED: Zea mays uncharacterized LOC103631437 (LOC103631437), mRNA	-	-	-	gi|670419572|ref|XP_008650574.1|/0/PREDICTED: uncharacterized protein LOC103631437 [Zea mays]
NM_001137105.1	2439	6396	99.92%	142.779296798591	3134	99.67%	74.2613340985418	3444	99.88%	63.6050272234941	6680	99.92%	136.586776483266	3021	99.84%	72.8355647896605	1386	99.1%	41.3154177072904	-	Zea mays LOC100191676 (pco061977), mRNA	GO:0016021//integral component of membrane;GO:0031969//chloroplast membrane	GO:0005315//inorganic phosphate transmembrane transporter activity	GO:0006811//ion transport;GO:0055085//transmembrane transport	gi|212275784|ref|NP_001130577.1|/0/uncharacterized protein LOC100191676 [Zea mays]
NM_001157555.1	1966	6393	98.98%	177.047490290937	4035	99.59%	118.61389866575	1735	98.58%	39.7517329334025	6068	99.59%	153.923897660636	4009	99.54%	119.910471321069	1198	98.93%	44.3030904665465	-	Zea mays cytosolic purine 5-nucleotidase (LOC100284660), mRNA	-	GO:0046872//metal ion binding	-	gi|226532413|ref|NP_001151027.1|/0/cytosolic purine 5-nucleotidase [Zea mays]
NM_001111749.1	1044	6376	99.9%	332.51894478917	679	99.62%	37.5876202774316	124	99.14%	5.35009245168583	1536	99.71%	73.3727354323487	138	93.01%	7.77290133434842	95	95.88%	6.61582219282847	-	Zea mays benzoxazinless1 (bx1), mRNA	GO:0009507//chloroplast	GO:0004834//tryptophan synthase activity;GO:0033984//indole-3-glycerol-phosphate lyase activity	GO:0000162//tryptophan biosynthetic process	gi|162461896|ref|NP_001105219.1|/0/indole-3-glycerol phosphate lyase, chloroplastic precursor [Zea mays]
XM_008652884.1	1351	6372	97.85%	256.796441934508	3423	88.9%	146.429002980253	6401	97.26%	213.418753263434	3956	87.56%	146.030955653349	2466	84.46%	107.335229818413	2054	86.82%	110.536525229411	-	PREDICTED: Zea mays LOC100273735 (csu996), transcript variant X1, mRNA	GO:0009570//chloroplast stroma;GO:0048046//apoplast	GO:0016853//isomerase activity;GO:0030246//carbohydrate binding	GO:0005975//carbohydrate metabolic process	gi|219887289|gb|ACL54019.1|/0/unknown [Zea mays]
NM_001196913.1	1751	6336	97.94%	197.01423489215	906	96.8%	29.9031959571114	15640	97.94%	402.337676009646	8858	97.6%	252.286216224647	961	96.69%	32.2731836148719	7264	97.94%	301.613243768608	-	Zea mays putative AP2/EREBP transcription factor superfamily protein (LOC100502435), mRNA	-	-	GO:0006950//response to stress;GO:0009628//response to abiotic stimulus;GO:0050794//regulation of cellular process	gi|408690308|gb|AFU81614.1|/9.35241e-133/AP2-EREBP-type transcription factor, partial [Zea mays subsp. mays]
NM_001153487.1	848	6297	99.53%	404.30249830072	3053	99.53%	208.068581908235	3182	99.29%	169.022462009662	5169	99.06%	303.986763359868	3100	99.65%	214.966313563758	1459	98.82%	125.089298669657	-	Zea mays actin-depolymerizing factor 3 (LOC100280568), mRNA	GO:0005737//cytoplasm;GO:0015629//actin cytoskeleton	GO:0003779//actin binding	GO:0030042//actin filament depolymerization	gi|226500484|ref|NP_001146959.1|/1.60697e-93/actin-depolymerizing factor 3 [Zea mays]
XM_008675998.1	11490	6293	99.79%	29.8199071586281	3960	99.54%	19.9182286006233	9362	99.53%	36.7019135967607	6918	99.31%	30.0264868797092	4830	99.36%	24.7190439301211	5343	99.31%	33.8084969513435	-	PREDICTED: Zea mays E3 ubiquitin-protein ligase UPL1-like (LOC103650429), mRNA	-	GO:0004842//ubiquitin-protein transferase activity;GO:0016874//ligase activity	GO:0016567//protein ubiquitination	gi|670387245|ref|XP_008674220.1|/0/PREDICTED: E3 ubiquitin-protein ligase UPL1-like [Zea mays]
NM_001175396.1	1272	6291	99.84%	269.278176571894	4807	99.76%	218.404994700925	6207	99.92%	219.803566246379	4311	99.84%	169.018757573275	3688	99.84%	170.49371277917	3552	99.84%	203.023618402843	-	Zea mays uncharacterized LOC100382672 (LOC100382672), mRNA	GO:0009523//photosystem II;GO:0009528//plastid inner membrane;GO:0009535//chloroplast thylakoid membrane;GO:0009570//chloroplast stroma;GO:0009707//chloroplast outer membrane;GO:0010319//stromule;GO:0016021//integral component of membrane	-	GO:0007186//G-protein coupled receptor signaling pathway;GO:0010027//thylakoid membrane organization;GO:0010182//sugar mediated signaling pathway;GO:0015979//photosynthesis;GO:0045037//protein import into chloroplast stroma;GO:0045038//protein import into chloroplast thylakoid membrane	gi|293333399|ref|NP_001168867.1|/3.24995e-177/uncharacterized protein LOC100382672 [Zea mays]
XM_008660260.1	3288	6216	94.68%	102.931376552597	2099	92.7%	36.8940375053622	1711	92.43%	23.4400374405638	7606	97.72%	115.363521792704	2794	95.26%	49.9688276354265	1066	95.95%	23.5714399464963	-	PREDICTED: Zea mays hypothetical protein (LOC100279513), transcript variant X1, mRNA	GO:0009535//chloroplast thylakoid membrane;GO:0009941//chloroplast envelope	GO:0004802//transketolase activity;GO:0046872//metal ion binding	GO:0009651//response to salt stress;GO:0019253//reductive pentose-phosphate cycle;GO:0046686//response to cadmium ion	gi|75140229|sp|Q7SIC9.1|TKTC_MAIZE/0/RecName: Full=Transketolase, chloroplastic; Short=TK [Zea mays]
NM_001130119.1	1113	6183	98.2%	302.463286008406	5145	97.3%	267.156515257216	9106	98.29%	368.529774998648	3220	97.3%	144.279523978115	2005	96.59%	105.931172644015	1793	96.14%	117.123985777444	-	Zea mays LOC100170237 (pco064225), mRNA	-	GO:0003676//nucleic acid binding;GO:0004519//endonuclease activity	GO:0006308//DNA catabolic process;GO:0090305//nucleic acid phosphodiester bond hydrolysis	gi|194306597|ref|NP_001123591.1|/0/putative bifunctional nuclease precursor [Zea mays]
NM_001158120.1	1162	6179	98.97%	289.521387281396	2373	98.19%	118.023140143261	2708	96.9%	104.974214195273	6663	98.97%	285.961573850038	3090	98.11%	156.371253888564	1310	97.59%	81.9645172914207	-	Zea mays LOC100285226 (csu614a), mRNA	GO:0005618//cell wall;GO:0005634//nucleus;GO:0005739//mitochondrion;GO:0005773//vacuole;GO:0005794//Golgi apparatus;GO:0005829//cytosol;GO:0005886//plasma membrane;GO:0009506//plasmodesma;GO:0009570//chloroplast stroma;GO:0048046//apoplast	GO:0005524//ATP binding;GO:0019904//protein domain specific binding	GO:0046686//response to cadmium ion	gi|226507586|ref|NP_001151592.1|/2.99141e-178/LOC100285226 [Zea mays]
XM_008650635.1	1505	6167	98.94%	223.10331966901	4679	99.53%	179.676839783284	5315	99.6%	159.076808495667	5399	98.74%	178.904317266065	2502	98.94%	97.7586898773918	2042	99.07%	98.6461081317503	-	PREDICTED: Zea mays photosystem II stability/assembly factor HCF136, chloroplastic (LOC103629543), mRNA	GO:0009533//chloroplast stromal thylakoid;GO:0009941//chloroplast envelope;GO:0031977//thylakoid lumen	-	GO:0006461//protein complex assembly;GO:0046686//response to cadmium ion	gi|413943044|gb|AFW75693.1|/0/plastid high chlorophyll fluorescence 136 Precursor [Zea mays]
NM_001175506.1	2193	6164	97.63%	153.035639362554	3046	98.68%	80.272506230575	5129	99.41%	105.34990971575	9434	99.91%	214.536520990024	5888	99.86%	157.88240630972	5021	98.72%	166.460926547725	-	Zea mays uncharacterized LOC100382805 (LOC100382805), mRNA	GO:0005829//cytosol;GO:0009941//chloroplast envelope	GO:0004347//glucose-6-phosphate isomerase activity	GO:0005982//starch metabolic process;GO:0006094//gluconeogenesis;GO:0006096//glycolytic process;GO:0009911//positive regulation of flower development	gi|293333684|ref|NP_001168977.1|/0/uncharacterized protein LOC100382805 [Zea mays]
NM_001137362.1	1100	6156	98.18%	304.701442281212	3726	88.09%	195.760795250332	4060	95.82%	166.254515171654	9193	98.55%	416.781629575096	7039	98.45%	376.29014757673	3472	99.18%	229.481536634014	-	Zea mays uncharacterized LOC100191938 (LOC100191938), mRNA	-	-	-	gi|414875609|tpg|DAA52740.1|/1.86647e-46/TPA: DREPP4 protein [Zea mays]
NM_001176146.1	1990	6156	97.49%	168.427932919263	3666	97.49%	106.466981030554	4537	97.64%	102.696537969054	5151	99.9%	129.086987823675	2379	98.79%	70.2984796973605	1289	99.5%	47.0934555834137	-	Zea mays LOC100383498 (csu43), mRNA	-	GO:0016747//transferase activity, transferring acyl groups other than amino-acyl groups	GO:0006633//fatty acid biosynthetic process;GO:0009631//cold acclimation;GO:0009793//embryo development ending in seed dormancy	gi|293336489|ref|NP_001169617.1|/0/uncharacterized protein LOC100383498 precursor [Zea mays]
NM_001165765.1	2291	6141	98.34%	145.942772418346	18601	98.47%	469.231067506164	7338	98.43%	144.275543362285	5975	98.34%	130.063912443122	19224	98.38%	493.427370120575	7126	98.34%	226.142113532238	-	Zea mays hypothetical protein (LOC100304324), mRNA	GO:0009570//chloroplast stroma;GO:0016020//membrane	GO:0003935//GTP cyclohydrolase II activity;GO:0005525//GTP binding;GO:0008686//3,4-dihydroxy-2-butanone-4-phosphate synthase activity;GO:0046872//metal ion binding	GO:0009231//riboflavin biosynthetic process	gi|259490713|ref|NP_001159237.1|/0/hypothetical protein [Zea mays]
NM_001174987.1	1658	6089	99.34%	199.953970221695	4738	99.1%	165.152854859065	11972	99.94%	325.253727441595	10708	99.88%	322.083020006381	4906	99.52%	173.999333577871	2499	99.28%	109.582813820792	-	Zea mays LOC100382232 (gpm494), mRNA	GO:0005789//endoplasmic reticulum membrane	GO:0005509//calcium ion binding;GO:0051082//unfolded protein binding	GO:0006457//protein folding;GO:0009626//plant-type hypersensitive response;GO:0010204//defense response signaling pathway, resistance gene-independent;GO:0042742//defense response to bacterium;GO:0046283//anthocyanin-containing compound metabolic process;GO:0055074//calcium ion homeostasis	gi|293334263|ref|NP_001168458.1|/0/uncharacterized protein LOC100382232 precursor [Zea mays]
NM_001111669.1	1678	6065	99.82%	196.791996894713	3126	99.76%	107.66451104275	2193	99.34%	58.8690158569874	4981	99.52%	148.0364216208	2925	99.28%	102.503449606587	898	99.7%	38.9085546430149	-	Zea mays dxr protein (IDP154), mRNA	GO:0009570//chloroplast stroma	GO:0016853//isomerase activity;GO:0030604//1-deoxy-D-xylulose-5-phosphate reductoisomerase activity;GO:0046872//metal ion binding;GO:0070402//NADPH binding	GO:0016114//terpenoid biosynthetic process;GO:0019288//isopentenyl diphosphate biosynthetic process, methylerythritol 4-phosphate pathway;GO:0055114//oxidation-reduction process	gi|162463886|ref|NP_001105139.1|/0/dxr protein [Zea mays]
NM_001111554.1	1171	6040	95.82%	280.833315648584	20189	95.99%	996.399424827832	14831	96.24%	570.497361516173	6416	99.83%	273.24451548125	22958	99.91%	1152.87367827984	21036	99.91%	1306.07159707732	-	Zea mays plasma membrane intrinsic protein2 (pip2e), mRNA	GO:0005634//nucleus;GO:0005739//mitochondrion;GO:0005773//vacuole;GO:0009506//plasmodesma;GO:0009941//chloroplast envelope;GO:0016021//integral component of membrane;GO:0046658//anchored component of plasma membrane	GO:0015250//water channel activity	GO:0006833//water transport;GO:0009414//response to water deprivation;GO:0009737//response to abscisic acid;GO:0048767//root hair elongation;GO:0080170//hydrogen peroxide transmembrane transport	gi|195621474|gb|ACG32567.1|/0/aquaporin PIP2.1 [Zea mays]
NM_001111840.1	1793	6005	95.09%	182.348126711501	2339	89.01%	75.3920387149376	3638	89.4%	91.3950143846108	11779	97.88%	327.621297263726	3987	97.32%	130.758675668377	4984	96.21%	202.096346333141	-	Zea mays catalase2 (cat2), mRNA	GO:0005618//cell wall;GO:0005739//mitochondrion;GO:0005777//peroxisome;GO:0009941//chloroplast envelope;GO:0022626//cytosolic ribosome	GO:0004096//catalase activity;GO:0020037//heme binding;GO:0050897//cobalt ion binding	GO:0006995//cellular response to nitrogen starvation;GO:0009416//response to light stimulus;GO:0009737//response to abscisic acid;GO:0009970//cellular response to sulfate starvation;GO:0016036//cellular response to phosphate starvation;GO:0042744//hydrogen peroxide catabolic process;GO:0046686//response to cadmium ion;GO:0055114//oxidation-reduction process	gi|162458985|ref|NP_001105310.1|/0/catalase isozyme 2 [Zea mays]
XM_008651752.1	2647	6004	99.74%	123.496692431858	3327	98.9%	72.639762367594	7435	99.24%	126.522315655363	7610	99.4%	143.375421903615	3498	98.87%	77.7088409019864	4451	99.47%	122.254364073775	-	PREDICTED: Zea mays chloroplastic group IIA intron splicing facilitator CRS1, chloroplastic (LOC103630698), mRNA	GO:0009536//plastid	-	-	gi|47900539|gb|AAT39274.1|/0/unknown protein [Oryza sativa Japonica Group]
NM_001156676.1	1585	5991	97.85%	205.796809224866	2888	97.16%	105.30366278589	6745	99.18%	191.687056194323	7425	98.93%	233.620626828231	4269	99.31%	158.380407312084	4065	98.17%	186.462714071108	-	Zea mays LOC100283777 (pco138567b), mRNA	GO:0005840//ribosome;GO:0009570//chloroplast stroma;GO:0009579//thylakoid;GO:0016020//membrane	GO:0003723//RNA binding	-	gi|226501992|ref|NP_001150148.1|/0/LOC100283777 [Zea mays]
NM_001147644.1	822	5984	99.76%	396.358659775253	2985	99.76%	209.868893670331	3943	99.76%	216.070292526343	4429	99.76%	268.706304506909	2255	99.76%	161.316687641928	1527	99.64%	135.060370725328	-	Zea mays LOC100273201 (cl9367_1), mRNA	GO:0005840//ribosome;GO:0009570//chloroplast stroma;GO:0009941//chloroplast envelope	GO:0003735//structural constituent of ribosome	GO:0032544//plastid translation	gi|226528238|ref|NP_001141116.1|/1.25404e-119/uncharacterized protein LOC100273201 [Zea mays]
NM_001112498.1	1848	5984	95.45%	176.302390874057	3728	98.27%	116.586829469436	2468	95.35%	60.1566009036539	6850	98.38%	184.855594227324	2837	98.32%	90.273844082559	1232	97.62%	48.4696025916696	-	Zea mays inositol-3-phosphate synthase-like (mips2), mRNA	GO:0000325//plant-type vacuole;GO:0005774//vacuolar membrane;GO:0016021//integral component of membrane	GO:0004512//inositol-3-phosphate synthase activity;GO:0005524//ATP binding;GO:0008281//sulfonylurea receptor activity;GO:0042626//ATPase activity, coupled to transmembrane movement of substances	GO:0006021//inositol biosynthetic process;GO:0006200//ATP catabolic process;GO:0006659//phosphatidylserine biosynthetic process;GO:0007165//signal transduction;GO:0009408//response to heat;GO:0009644//response to high light intensity;GO:0009651//response to salt stress;GO:0009793//embryo development ending in seed dormancy;GO:0010264//myo-inositol hexakisphosphate biosynthetic process;GO:0030007/…	gi|413956738|gb|AFW89387.1|/0/myo-inositol phosphate synthase [Zea mays]
NM_001158147.1	2275	5984	97.63%	143.211788279234	3484	94.07%	88.505915865038	6747	96.44%	133.588603394085	8555	96.35%	187.535118101874	4193	93.89%	108.379720999839	5349	94.64%	170.943233579895	-	Zea mays LOC100285253 (gpm564), mRNA	GO:0009536//plastid	GO:0016787//hydrolase activity	GO:0008152//metabolic process	gi|226528427|ref|NP_001151619.1|/0/LOC100285253 [Zea mays]
NM_001112082.1	1675	5979	99.76%	194.349006986442	3019	99.82%	104.1654889717	8313	99.94%	223.554321459327	5744	99.94%	171.018704907354	13380	99.7%	469.727373251739	28483	99.94%	1236.32211100167	-	Zea mays low phytic acid1 (lpa1), mRNA	GO:0000325//plant-type vacuole;GO:0005774//vacuolar membrane;GO:0016021//integral component of membrane	GO:0004512//inositol-3-phosphate synthase activity;GO:0005524//ATP binding;GO:0008281//sulfonylurea receptor activity;GO:0042626//ATPase activity, coupled to transmembrane movement of substances	GO:0006021//inositol biosynthetic process;GO:0006200//ATP catabolic process;GO:0006659//phosphatidylserine biosynthetic process;GO:0007165//signal transduction;GO:0009408//response to heat;GO:0009644//response to high light intensity;GO:0009651//response to salt stress;GO:0009793//embryo development ending in seed dormancy;GO:0010264//myo-inositol hexakisphosphate biosynthetic process;GO:0030007/…	gi|162464293|ref|NP_001105552.1|/0/inositol-3-phosphate synthase [Zea mays]
XM_008681429.1	3369	5963	99.26%	96.367897143602	5916	99.44%	101.48519944254	5543	99.73%	74.1112209230295	5202	99.14%	77.0040079714858	4630	99.29%	80.8136174194094	2994	99.61%	64.6117498483789	-	PREDICTED: Zea mays probable NAD kinase 2, chloroplastic (LOC103654587), mRNA	GO:0009507//chloroplast	GO:0003951//NAD+ kinase activity;GO:0005516//calmodulin binding;GO:0005524//ATP binding	GO:0006741//NADP biosynthetic process;GO:0016310//phosphorylation;GO:0019674//NAD metabolic process	gi|670399398|ref|XP_008679651.1|/0/PREDICTED: probable NAD kinase 2, chloroplastic [Zea mays]
XM_008669295.1	1279	5950	93.82%	253.288227702174	3024	82.8%	136.642814103188	1827	70.84%	64.3440070445416	3893	98.59%	151.795134970666	808	91.32%	37.1488508141113	249	74.82%	14.1543366442444	-	PREDICTED: Zea mays uncharacterized LOC100273427 (LOC100273427), transcript variant X1, mRNA	GO:0009507//chloroplast;GO:0009522//photosystem I	GO:0046872//metal ion binding	GO:0009637//response to blue light;GO:0009765//photosynthesis, light harvesting;GO:0010114//response to red light;GO:0010218//response to far red light	gi|670372430|ref|XP_008667517.1|/0/PREDICTED: uncharacterized protein LOC100273427 isoform X1 [Zea mays]
NM_001147425.1	1419	5932	99.15%	227.607899473149	3277	98.45%	133.465679269358	4788	99.86%	151.988891175369	2834	97.18%	99.6004828594577	657	96.76%	27.2262320292932	505	96.76%	25.8743650198659	-	Zea mays hypothetical protein (LOC100272974), mRNA	GO:0005634//nucleus;GO:0009535//chloroplast thylakoid membrane;GO:0031977//thylakoid lumen	GO:0004601//peroxidase activity;GO:0020037//heme binding	GO:0006979//response to oxidative stress;GO:0055114//oxidation-reduction process	gi|115460338|ref|NP_001053769.1|/0/Os04g0602100 [Oryza sativa Japonica Group]
NM_001156950.1	1562	5894	97.63%	205.445998042155	3786	97.89%	140.079678168968	5116	98.27%	147.533147092587	5337	97.5%	170.396302532874	2888	97.25%	108.722824565109	2405	97.44%	111.942440044461	-	Zea mays LOC100284052 (pco065721), mRNA	GO:0009570//chloroplast stroma	GO:0004655//porphobilinogen synthase activity;GO:0046872//metal ion binding	GO:0006782//protoporphyrinogen IX biosynthetic process;GO:0015995//chlorophyll biosynthetic process	gi|226496321|ref|NP_001150422.1|/0/LOC100284052 [Zea mays]
NM_001147683.1	1088	5866	92.65%	293.549771872454	4533	97.43%	240.786635781929	4069	95.68%	168.460813997937	5534	94.39%	253.661322781104	3408	96.23%	184.193906172392	1946	92.83%	130.039310629673	-	Zea mays LOC100273241 (csu173), mRNA	GO:0009534//chloroplast thylakoid;GO:0009941//chloroplast envelope	-	-	gi|226505412|ref|NP_001141155.1|/3.06836e-137/uncharacterized protein LOC100273241 [Zea mays]
NM_001112426.1	1699	5852	95.7%	187.533786477293	1759	92.82%	59.8339970640221	1417	94.35%	37.5678699434987	9929	98.23%	291.444675357645	4619	98.35%	159.867119784626	2157	98.59%	92.3033544351661	-	Zea mays enolase1 (eno1), mRNA	GO:0000015//phosphopyruvate hydratase complex	GO:0000287//magnesium ion binding;GO:0004634//phosphopyruvate hydratase activity	GO:0006096//glycolytic process	gi|162458207|ref|NP_001105896.1|/0/enolase 1 [Zea mays]
XM_008670562.1	6028	5851	60.63%	52.8476205869821	2817	57.56%	27.0077968693158	3008	52.94%	22.4773282890014	5913	59.82%	48.9191191901317	3050	57.22%	29.7530274526031	1349	58.96%	16.2704447319581	-	PREDICTED: Zea mays clustered mitochondria protein homolog (LOC103645852), transcript variant X1, mRNA	GO:0005829//cytosol	-	-	gi|670374857|ref|XP_008668784.1|/0/PREDICTED: clustered mitochondria protein homolog isoform X1 [Zea mays]
NM_001195909.1	841	5846	94.65%	378.469946807801	3522	95.48%	242.029838515875	2482	88.47%	132.937002431321	5157	95.96%	305.805385203089	5738	95.48%	401.207566924959	1870	94.65%	161.661397466865	-	Zea mays uncharacterized LOC100501085 (LOC100501085), mRNA	GO:0009535//chloroplast thylakoid membrane	-	-	gi|115441101|ref|NP_001044830.1|/2.29672e-116/Os01g0853000 [Oryza sativa Japonica Group]
XM_008674896.1	2540	5833	66.22%	125.033631110097	3768	79.17%	85.7339301348661	7090	76.81%	125.73396724562	12047	75.63%	236.531609579709	10072	95.31%	233.177460282146	6893	77.8%	197.303722833295	-	PREDICTED: Zea mays hypothetical protein (LOC100280131), transcript variant X1, mRNA	GO:0005634//nucleus;GO:0005737//cytoplasm	GO:0003700//sequence-specific DNA binding transcription factor activity;GO:0005506//iron ion binding;GO:0010309//acireductone dioxygenase [iron(II)-requiring] activity;GO:0043565//sequence-specific DNA binding	GO:0006355//regulation of transcription, DNA-templated;GO:0009408//response to heat;GO:0019509//L-methionine biosynthetic process from methylthioadenosine;GO:0051302//regulation of cell division;GO:0055114//oxidation-reduction process	gi|226531490|ref|NP_001146536.1|/0/uncharacterized protein LOC100280131 [Zea mays]
NM_001111877.1	1251	5831	96.72%	253.778201731781	3452	93.53%	159.473686048383	4868	96.4%	175.280401854117	5870	94.32%	234.004810263952	2913	94.32%	136.926574084402	2863	96%	166.389055419605	-	Zea mays nucleic acid binding protein1 (nbp1), mRNA	GO:0009535//chloroplast thylakoid membrane;GO:0009570//chloroplast stroma;GO:0009941//chloroplast envelope;GO:0019013//viral nucleocapsid;GO:0030529//ribonucleoprotein complex	GO:0000166//nucleotide binding;GO:0008266//poly(U) RNA binding	GO:0009631//cold acclimation;GO:0016553//base conversion or substitution editing;GO:0043489//RNA stabilization;GO:0045087//innate immune response	gi|162463757|ref|NP_001105347.1|/4.1251e-150/nucleic acid binding protein1 [Zea mays]
NM_001158239.1	860	5830	98.37%	369.095446557983	3414	99.88%	229.424936799579	3892	99.3%	203.851767199245	5138	98.49%	297.947428912359	2365	99.3%	161.71014297764	1461	99.88%	123.512946604237	-	Zea mays LOC100285347 (umc1313), mRNA	GO:0005634//nucleus;GO:0005840//ribosome;GO:0009570//chloroplast stroma;GO:0009941//chloroplast envelope	GO:0003723//RNA binding;GO:0003735//structural constituent of ribosome	GO:0006412//translation;GO:0009409//response to cold;GO:0009658//chloroplast organization;GO:0009793//embryo development ending in seed dormancy;GO:0010027//thylakoid membrane organization	gi|195649211|gb|ACG44073.1|/3.02822e-58/50S ribosomal protein L21 [Zea mays]
XM_008660649.1	2188	5818	96.76%	144.775469890651	2469	97.07%	65.2152746278655	3320	96.8%	68.3487956483282	3120	99.54%	71.1133716070495	1767	98.81%	47.4890847002642	1805	98.81%	59.9778103368124	-	PREDICTED: Zea mays protein NRT1/ PTR FAMILY 8.3-like (LOC103637751), mRNA	GO:0016021//integral component of membrane	GO:0005215//transporter activity	GO:0006857//oligopeptide transport	gi|670364446|ref|XP_008658871.1|/0/PREDICTED: protein NRT1/ PTR FAMILY 8.3-like [Zea mays]
NM_001112157.1	970	5813	94.54%	326.285047925543	3422	94.54%	203.884319571388	4033	94.23%	187.28223697527	5369	97.94%	276.03596036289	2148	97.42%	130.216827409923	1062	97.32%	79.6000793077626	-	Zea mays LOC542632 (pco061770a), mRNA	GO:0005737//cytoplasm	GO:0004364//glutathione transferase activity	GO:0008152//metabolic process	gi|162462462|ref|NP_001105627.1|/7.63817e-151/LOC542632 [Zea mays]
NM_001195851.1	1389	5801	93.74%	227.388870099824	5552	88.19%	231.005737657476	17928	97.48%	581.392865618522	1132	97.12%	40.6432262211991	1278	93.74%	54.1044735193204	720	94.96%	37.6869480194408	-	Zea mays retinol dehydrogenase 11 (LOC100500950), mRNA	-	GO:0016491//oxidoreductase activity	GO:0055114//oxidation-reduction process	gi|308081706|ref|NP_001182780.1|/0/retinol dehydrogenase 11 [Zea mays]
NM_001157854.1	1534	5735	99.54%	203.552596488583	3709	99.54%	139.735588696266	2729	99.8%	80.1342684205285	6423	99.8%	208.81253021274	3060	99.48%	117.30070819286	1474	99.48%	69.8606853521392	-	Zea mays uvrB/uvrC motif family protein (LOC100284959), mRNA	GO:0009536//plastid	-	-	gi|226504764|ref|NP_001151326.1|/0/uvrB/uvrC motif family protein [Zea mays]
NM_001137945.1	841	5692	97.98%	368.499989262744	3355	97.74%	230.553693418729	3177	96.91%	170.161505529536	5055	96.08%	299.75687845678	4655	97.62%	325.482959922566	2310	97.98%	199.699373341421	-	Zea mays uncharacterized LOC100192746 (LOC100192746), mRNA	GO:0000786//nucleosome;GO:0048555//generative cell nucleus	GO:0003677//DNA binding;GO:0046982//protein heterodimerization activity	GO:0006007//glucose catabolic process;GO:0006334//nucleosome assembly;GO:0006605//protein targeting;GO:0009567//double fertilization forming a zygote and endosperm;GO:0048235//pollen sperm cell differentiation	gi|414867092|tpg|DAA45649.1|/2.79902e-90/TPA: histone H3 [Zea mays]
NM_001111832.1	2370	5659	98.27%	130.004962950373	3232	94.43%	78.8131274218551	9646	98.44%	183.332310561031	13138	99.83%	276.455290201698	5876	99.32%	145.793448429093	8966	99.83%	275.049656225892	-	Zea mays LOC542221 (cl122_1), mRNA	GO:0009941//chloroplast envelope;GO:0010319//stromule;GO:0016020//membrane;GO:0042644//chloroplast nucleoid;GO:0048046//apoplast	GO:0003677//DNA binding;GO:0005507//copper ion binding;GO:0016002//sulfite reductase activity;GO:0020037//heme binding;GO:0050311//sulfite reductase (ferredoxin) activity;GO:0051539//4 iron, 4 sulfur cluster binding	GO:0006275//regulation of DNA replication;GO:0006323//DNA packaging;GO:0009409//response to cold;GO:0009651//response to salt stress;GO:0019424;GO:0045892//negative regulation of transcription, DNA-templated	gi|162457828|ref|NP_001105302.1|/0/LOC542221 [Zea mays]
NM_001159108.1	975	5657	98.56%	315.900379014561	3403	97.03%	201.712535574155	4841	98.05%	223.650857329942	3312	97.13%	169.40635800015	1332	93.95%	80.3348850149059	1466	94.05%	109.317595999058	-	Zea mays LOC100286220 (pco086004), mRNA	GO:0005840//ribosome;GO:0009570//chloroplast stroma;GO:0009941//chloroplast envelope;GO:0016020//membrane	GO:0003723//RNA binding;GO:0003735//structural constituent of ribosome	GO:0006412//translation	gi|226528236|ref|NP_001152580.1|/1.39637e-86/LOC100286220 [Zea mays]
NM_001156001.1	1119	5635	88.29%	274.177882354013	3206	88.2%	165.580422605737	4428	96.87%	178.245110759979	5627	98.21%	250.778801232761	4877	97.5%	256.28738883807	3308	97.86%	214.929551438664	-	Zea mays LOC100283099 (pco079267), mRNA	GO:0005759//mitochondrial matrix;GO:0009536//plastid	-	-	gi|226490869|ref|NP_001149473.1|/8.67708e-138/LOC100283099 precursor [Zea mays]
NM_001143166.1	1630	5624	90.06%	187.856528074609	3351	87.85%	118.812566869231	3065	93.56%	84.6999150625936	3819	99.88%	116.843900812903	1827	97.98%	65.9106371935635	2189	99.94%	97.6380000673296	-	Zea mays uncharacterized LOC100216767 (LOC100216767), mRNA	GO:0009570//chloroplast stroma;GO:0010319//stromule;GO:0048046//apoplast	GO:0004331//fructose-2,6-bisphosphate 2-phosphatase activity;GO:0032440//2-alkenal reductase [NAD(P)] activity;GO:0042132//fructose 1,6-bisphosphate 1-phosphatase activity;GO:0046872//metal ion binding	GO:0005985//sucrose metabolic process;GO:0009409//response to cold;GO:0009773//photosynthetic electron transport in photosystem I;GO:0016311//dephosphorylation;GO:0019253//reductive pentose-phosphate cycle;GO:0030388//fructose 1,6-bisphosphate metabolic process	gi|226498474|ref|NP_001150706.1|/0/fructose-1,6-bisphosphatase [Zea mays]
XM_008679007.1	1183	5614	97.38%	258.378425609195	4103	96.79%	200.443661570614	2664	99.66%	101.43540703043	4761	97.04%	200.70464804276	1444	97.04%	71.7772831659762	950	93.41%	58.3847706619858	-	PREDICTED: Zea mays ATP synthase delta chain (LOC100281924), transcript variant X1, mRNA	GO:0005739//mitochondrion;GO:0009535//chloroplast thylakoid membrane;GO:0009941//chloroplast envelope;GO:0010287//plastoglobule;GO:0010319//stromule	GO:0046933//proton-transporting ATP synthase activity, rotational mechanism	GO:0009409//response to cold;GO:0009772//photosynthetic electron transport in photosystem II;GO:0009773//photosynthetic electron transport in photosystem I;GO:0015986//ATP synthesis coupled proton transport;GO:0042742//defense response to bacterium	gi|413924538|gb|AFW64470.1|/6.71249e-103/H(+)-transporting ATP synthase isoform 1 [Zea mays]
NM_001137018.1	1606	5610	99.94%	190.189223031945	2782	99.63%	100.112231043321	5798	99.94%	162.619555800872	4494	98.69%	139.550539742902	2357	96.89%	86.3015525865046	2744	98.63%	124.222219344528	-	Zea mays hypothetical protein (LOC100191588), mRNA	GO:0009536//plastid;GO:0016020//membrane	-	GO:0006623//protein targeting to vacuole;GO:0016192//vesicle-mediated transport	gi|219888235|gb|ACL54492.1|/0/unknown [Zea mays]
NM_001136856.1	2415	5600	98.88%	126.252351521064	2984	97.02%	71.4097049916919	2729	98.26%	50.9010218455862	5590	99.38%	115.435308044818	2445	97.31%	59.534168956195	1386	98.59%	41.7260057093504	-	Zea mays LOC100191423 (pco082395), mRNA	GO:0005739//mitochondrion	GO:0016829//lyase activity	GO:0008152//metabolic process	gi|212275864|ref|NP_001130328.1|/0/uncharacterized protein LOC100191423 [Zea mays]
XM_008670668.1	2115	5600	97.68%	144.160486488591	2842	95.27%	77.6585463735871	2195	98.91%	46.7481310929391	4708	97.02%	111.012038054626	2387	94.18%	66.3661485128092	934	83.69%	32.1068147663968	-	PREDICTED: Zea mays gamma-aminobutyrate transaminase 1, mitochondrial-like (LOC103645944), mRNA	GO:0005739//mitochondrion	GO:0008483//transaminase activity;GO:0030170//pyridoxal phosphate binding	GO:0008152//metabolic process	gi|194707788|gb|ACF87978.1|/0/unknown [Zea mays]
NM_001155275.1	1900	5597	99.37%	160.387415759784	3280	99%	99.7690410576037	1770	98.26%	41.9623465179168	4628	99.47%	121.474114734947	2751	99%	85.1415508768397	1378	99.11%	52.7298255563059	-	Zea mays carboxyl-terminal-processing protease (LOC100282363), mRNA	-	GO:0008236//serine-type peptidase activity	GO:0006508//proteolysis	gi|226493045|ref|NP_001148747.1|/0/carboxyl-terminal-processing protease [Zea mays]
NM_001111968.1	3213	5590	99.81%	94.7261019786601	3028	99.78%	54.465400375438	2025	99.88%	28.3892815781377	6388	99.97%	99.1512458006059	4934	99.91%	90.3010888098549	1894	99.69%	42.8578092010375	-	Zea mays phosphoenolpyruvate carboxylase4 (pep4), mRNA	GO:0005829//cytosol;GO:0048046//apoplast	GO:0008964//phosphoenolpyruvate carboxylase activity;GO:0032440//2-alkenal reductase [NAD(P)] activity	GO:0006099//tricarboxylic acid cycle;GO:0015977//carbon fixation;GO:0015979//photosynthesis;GO:0016036//cellular response to phosphate starvation;GO:0051262//protein tetramerization	gi|162458345|ref|NP_001105438.1|/0/phosphoenolpyruvate carboxylase 2 [Zea mays]
NM_001155385.1	1124	5557	88.08%	269.179926049689	3420	87.54%	175.847156494746	3577	92.53%	143.348360194482	5879	92.62%	260.844174751096	3922	87.63%	205.185111859691	2902	92.17%	187.711903987133	-	Zea mays LOC100282476 (csu235), mRNA	GO:0009536//plastid	-	-	gi|226500672|ref|NP_001148857.1|/2.98703e-134/LOC100282476 [Zea mays]
XM_008674412.1	1124	5541	96.09%	268.404889372202	3695	94.48%	189.986913230434	2628	92.26%	105.317162591864	4413	93.15%	195.799514063036	3174	88.26%	166.052408220974	1658	92.88%	107.245464097404	-	PREDICTED: Zea mays LOC100277981 (pco144630), transcript variant X1, mRNA	GO:0009535//chloroplast thylakoid membrane	-	GO:0010190//cytochrome b6f complex assembly	gi|238013262|gb|ACR37666.1|/1.05562e-86/unknown [Zea mays]
NM_001112228.1	957	5537	93.21%	315.014953341674	3856	93.1%	232.863082805906	4297	93.21%	202.25232197854	5516	94.25%	287.446028867071	962	93.83%	59.1109176572584	1343	94.04%	102.029273167104	-	Zea mays light harvesting chlorophyll a/b binding protein5 (lhcb5), mRNA	GO:0005739//mitochondrion;GO:0009517//PSII associated light-harvesting complex II;GO:0009522//photosystem I;GO:0009783//photosystem II antenna complex;GO:0010287//plastoglobule	GO:0046872//metal ion binding	GO:0009637//response to blue light;GO:0009765//photosynthesis, light harvesting;GO:0010114//response to red light;GO:0010196//nonphotochemical quenching;GO:0010218//response to far red light	gi|162461210|ref|NP_001105698.1|/2.72648e-177/light harvesting chlorophyll a/b binding protein5 precursor [Zea mays]
XM_008655344.1	3043	5529	98.82%	98.9266315265311	9390	98.16%	178.336071342135	16390	98.69%	242.614694633873	5657	98.65%	92.7103498234917	10406	98.72%	201.088130472359	14666	98.39%	350.405122383878	-	PREDICTED: Zea mays vacuolar proton ATPase a3 (LOC100381766), mRNA	GO:0000220//vacuolar proton-transporting V-type ATPase, V0 domain;GO:0005739//mitochondrion;GO:0005794//Golgi apparatus;GO:0005886//plasma membrane;GO:0009705//plant-type vacuole membrane;GO:0009941//chloroplast envelope	GO:0009678//hydrogen-translocating pyrophosphatase activity;GO:0015078//hydrogen ion transmembrane transporter activity;GO:0045735//nutrient reservoir activity	GO:0015986//ATP synthesis coupled proton transport;GO:0015991//ATP hydrolysis coupled proton transport;GO:0031669//cellular response to nutrient levels;GO:0032119//sequestering of zinc ion;GO:0043181//vacuolar sequestering;GO:0070072//vacuolar proton-transporting V-type ATPase complex assembly	gi|115451943|ref|NP_001049572.1|/0/Os03g0251500 [Oryza sativa Japonica Group]
NM_001149354.1	701	5522	96.43%	428.891034877432	2223	98.15%	183.272371661999	366	94.44%	23.5181506391671	12834	99.14%	913.036228700878	5593	99%	469.171225352842	499	95.58%	51.7539194577243	-	Zea mays LOC100275213 (csu351), mRNA	GO:0005739//mitochondrion	GO:0005488//binding	GO:0009658//chloroplast organization;GO:0010264//myo-inositol hexakisphosphate biosynthetic process;GO:0045893//positive regulation of transcription, DNA-templated	gi|226492425|ref|NP_001142826.1|/6.69941e-116/uncharacterized protein LOC100275213 [Zea mays]
NM_001136954.1	1886	5517	99.79%	159.26849619094	2651	99.73%	81.2350766403027	4211	99.95%	100.573520695221	6498	99.84%	171.823282704086	4263	99.79%	132.916290275461	2506	99.73%	96.6051093012122	-	Zea mays uncharacterized LOC100191523 (LOC100191523), mRNA	GO:0009570//chloroplast stroma;GO:0016023//cytoplasmic membrane-bounded vesicle	GO:0016829//lyase activity;GO:0030170//pyridoxal phosphate binding	GO:0001887//selenium compound metabolic process	gi|212275324|ref|NP_001130426.1|/0/uncharacterized protein LOC100191523 [Zea mays]
XM_008679684.1	2009	5504	98.16%	149.165048068889	948	89.2%	27.2711816267279	2900	96.67%	65.0216762742016	4659	99.3%	115.652963892951	1104	98.41%	32.3142219733589	780	98.66%	28.2276928980854	-	PREDICTED: Zea mays indolin-2-one monooxygenase-like (LOC103652724), mRNA	GO:0016021//integral component of membrane	GO:0005506//iron ion binding;GO:0020037//heme binding;GO:0036191	GO:0055114//oxidation-reduction process	gi|673921455|ref|NP_001288462.1|/0/indolin-2-one monooxygenase-like [Zea mays]
NM_001156889.1	1179	5496	97.71%	253.805776893681	3245	99.32%	159.065667121955	4949	99.32%	189.079196936321	4528	98.73%	191.52991084392	2242	98.64%	111.821772089095	2172	99.24%	133.938901818202	-	Zea mays shikimate kinase family protein (LOC100283991), mRNA	GO:0009570//chloroplast stroma	GO:0016301//kinase activity	GO:0009658//chloroplast organization;GO:0010027//thylakoid membrane organization;GO:0016310//phosphorylation	gi|226500818|ref|NP_001150361.1|/0/shikimate kinase family protein [Zea mays]
NM_001154164.1	1718	5492	99.13%	174.050771624724	2883	98.84%	96.9833179890889	2327	98.95%	61.0117278203093	2674	90.86%	77.6215367865556	322	93.95%	11.0214130677956	137	87.08%	5.79773185831671	-	Zea mays omega-3 fatty acid desaturase (LOC100281245), mRNA	GO:0005739//mitochondrion;GO:0009941//chloroplast envelope;GO:0016020//membrane	GO:0016717//oxidoreductase activity, acting on paired donors, with oxidation of a pair of donors resulting in the reduction of molecular oxygen to two molecules of water;GO:0042389//omega-3 fatty acid desaturase activity	GO:0006629//lipid metabolic process;GO:0055114//oxidation-reduction process;GO:0080167//response to karrikin	gi|226533554|ref|NP_001147636.1|/0/omega-3 fatty acid desaturase [Zea mays]
NM_001164333.1	2160	5485	99.95%	138.25838026163	3540	99.91%	94.7163745135279	4792	99.95%	99.9316730948758	4700	99.86%	108.514581591028	1987	99.58%	54.0939485011062	4612	99.95%	155.23736607832	-	Zea mays deoxy xylulose synthase 1 (dxs1), mRNA	GO:0009570//chloroplast stroma	GO:0008661//1-deoxy-D-xylulose-5-phosphate synthase activity;GO:0046872//metal ion binding	GO:0009228//thiamine biosynthetic process;GO:0015995//chlorophyll biosynthetic process;GO:0016114//terpenoid biosynthetic process;GO:0052865	gi|256355109|ref|NP_001157805.1|/0/deoxy xylulose synthase 1 [Zea mays]
NM_001157161.1	1762	5473	98.75%	169.117335667424	3024	96.82%	99.1862424733132	4040	97.9%	103.279841176735	7018	98.35%	198.633023472915	4606	98.24%	153.717246631929	2715	98.81%	112.027500882278	-	Zea mays LOC100284266 (gpm710), mRNA	GO:0005739//mitochondrion;GO:0005829//cytosol;GO:0016020//membrane	GO:0003743//translation initiation factor activity	GO:0006413//translational initiation	gi|226493468|ref|NP_001150633.1|/0/LOC100284266 [Zea mays]
NM_001111826.1	1350	5456	99.78%	220.043820662157	2563	99.78%	109.721160622903	2328	95.63%	77.6764390533793	8756	99.85%	323.45657069312	4750	99.85%	206.901866436038	1985	99.33%	106.902401271627	-	Zea mays glutamine synthetase4 (gln4), mRNA	GO:0005618//cell wall;GO:0005886//plasma membrane;GO:0009506//plasmodesma;GO:0022626//cytosolic ribosome	GO:0004356//glutamate-ammonia ligase activity;GO:0005507//copper ion binding;GO:0005524//ATP binding	GO:0006542//glutamine biosynthetic process;GO:0009399//nitrogen fixation;GO:0010150//leaf senescence	gi|162463755|ref|NP_001105296.1|/0/glutamine synthetase root isozyme 3 [Zea mays]
NM_001175161.1	1537	5449	81.98%	193.024094735041	3741	76.97%	140.666083543596	3047	82.43%	89.2973738907976	10233	99.8%	332.026769610506	2177	79.05%	83.2892840272839	2545	83.02%	120.385626476057	-	Zea mays uncharacterized LOC100382418 (LOC100382418), mRNA	GO:0005739//mitochondrion;GO:0009517//PSII associated light-harvesting complex II;GO:0009522//photosystem I;GO:0009783//photosystem II antenna complex;GO:0010287//plastoglobule	GO:0046872//metal ion binding	GO:0009637//response to blue light;GO:0009765//photosynthesis, light harvesting;GO:0010114//response to red light;GO:0010196//nonphotochemical quenching;GO:0010218//response to far red light	gi|293334019|ref|NP_001168632.1|/1.35762e-130/uncharacterized protein LOC100382418 [Zea mays]
XM_008681719.1	2558	5443	96.4%	115.852758267473	4376	96.17%	98.8672213154022	4697	96.36%	82.7103998599376	6161	97.65%	120.114285455211	3958	96.72%	90.9870987142653	2682	96.76%	76.2287768671959	-	PREDICTED: Zea mays translation factor GUF1 homolog, chloroplastic (LOC103654911), mRNA	GO:0005743//mitochondrial inner membrane;GO:0005759//mitochondrial matrix;GO:0009507//chloroplast	GO:0003746//translation elongation factor activity;GO:0003924//GTPase activity;GO:0005525//GTP binding;GO:0043022//ribosome binding	GO:0006184//GTP catabolic process;GO:0006414//translational elongation;GO:0045727//positive regulation of translation	gi|317411664|sp|B9F2U5.1|GUFP_ORYSJ/0/RecName: Full=Translation factor GUF1 homolog, chloroplastic; AltName: Full=Elongation factor 4 homolog; Short=EF-4; AltName: Full=GTPase GUF1 homolog; AltName: Full=Ribosomal back-translocase; Flags: Precursor [Oryza sativa Japonica Group]
NM_001143188.1	1984	5443	99.09%	149.370642967841	3494	98.74%	101.778673898045	3789	99.7%	86.0246744626888	5288	98.54%	132.921052687376	3047	98.59%	90.3098983967869	2504	99.34%	91.7599936160843	-	Zea mays uncharacterized LOC100216789 (LOC100216789), mRNA	GO:0009570//chloroplast stroma	GO:0004791//thioredoxin-disulfide reductase activity;GO:0008047//enzyme activator activity;GO:0016671//oxidoreductase activity, acting on a sulfur group of donors, disulfide as acceptor;GO:0042802//identical protein binding;GO:0050660//flavin adenine dinucleotide binding	GO:0010380//regulation of chlorophyll biosynthetic process;GO:0010581//regulation of starch biosynthetic process;GO:0019430//removal of superoxide radicals;GO:0042744//hydrogen peroxide catabolic process;GO:0043085//positive regulation of catalytic activity;GO:0045454//cell redox homeostasis;GO:0055114//oxidation-reduction process	gi|219363241|ref|NP_001136660.1|/0/uncharacterized protein LOC100216789 [Zea mays]
NM_001154885.1	908	5440	81.94%	326.198256242749	2358	81.5%	150.083692968423	2358	81.28%	116.976346393372	6311	99.12%	346.622160640479	2918	97.36%	188.974848701944	1447	99.01%	115.862634829536	-	Zea mays actin-depolymerizing factor 6 (LOC100281968), mRNA	GO:0005884//actin filament	GO:0003779//actin binding	GO:0030042//actin filament depolymerization	gi|226495775|ref|NP_001148357.1|/3.92173e-98/actin-depolymerizing factor 6 [Zea mays]
XM_008646181.1	2576	5401	99.84%	114.155516277667	3387	98.29%	75.9879788476648	5086	99.61%	88.9345675293096	5528	99.46%	107.020301241909	2991	99.84%	68.2771086456975	2261	97.48%	63.8139197164781	-	PREDICTED: Zea mays magnesium-chelatase subunit ChlD, chloroplastic (LOC103625782), mRNA	GO:0009534//chloroplast thylakoid;GO:0009570//chloroplast stroma	GO:0005524//ATP binding;GO:0016851//magnesium chelatase activity;GO:0017111//nucleoside-triphosphatase activity	GO:0015979//photosynthesis;GO:0015995//chlorophyll biosynthetic process	gi|115456135|ref|NP_001051668.1|/0/Os03g0811100 [Oryza sativa Japonica Group]
NM_001157379.1	1498	5398	97.46%	196.195775000995	2870	98.6%	110.724987155051	4958	99.2%	149.085295146101	4013	94.93%	133.598425474754	2436	93.39%	95.6246894753079	4810	98%	233.450055206206	-	Zea mays tab2 protein (LOC100284484), mRNA	GO:0009507//chloroplast	GO:0003723//RNA binding;GO:0004435//phosphatidylinositol phospholipase C activity	GO:0006412//translation;GO:0006629//lipid metabolic process;GO:0009658//chloroplast organization;GO:0009704//de-etiolation;GO:0035556//intracellular signal transduction	gi|226508054|ref|NP_001150851.1|/0/tab2 protein [Zea mays]
NM_001150637.1	1847	5395	90.2%	159.035155371798	5667	94.69%	177.321694339459	12383	99.35%	301.994530807201	7674	99.3%	207.204361543138	8132	99.4%	258.901783273942	13422	99.57%	528.337037887431	-	Zea mays hypothetical protein (LOC100276949), mRNA	-	-	-	gi|45642722|gb|AAS72350.1|/0/unknown protein [Oryza sativa Japonica Group]
NM_001153712.1	576	5374	99.83%	507.976665127167	2900	99.48%	290.971913230117	3194	99.65%	249.777048099723	3260	99.65%	282.253353180918	1332	99.65%	135.983529322106	895	99.83%	112.969516457147	-	Zea mays 50S ribosomal protein L40 (LOC100280791), mRNA	GO:0009536//plastid	-	-	gi|226494273|ref|NP_001147184.1|/1.92473e-64/50S ribosomal protein L40 [Zea mays]
NM_001153660.1	657	5346	95.59%	443.029013650884	9300	95.13%	818.075024820812	10702	95.43%	733.735745965669	9124	95.28%	692.570359034594	12690	95.28%	1135.79726823648	22519	95.89%	2491.97940813198	-	Zea mays ubiquitin-like protein 5 (LOC100280740), mRNA	-	-	-	gi|226498162|ref|NP_001147132.1|/8.26421e-47/ubiquitin-like protein 5 [Zea mays]
XM_008657320.1	3966	5342	99.55%	73.3364288104532	3464	99.39%	50.4778360442361	4686	99.77%	53.2218142327895	6106	99.87%	76.7799957093166	3353	99.29%	49.7147672859329	3429	99.02%	62.860161606216	-	PREDICTED: Zea mays uncharacterized LOC103634735 (LOC103634735), mRNA	-	GO:0005524//ATP binding;GO:0017111//nucleoside-triphosphatase activity	GO:0008152//metabolic process	gi|670363497|ref|XP_008655542.1|/0/PREDICTED: uncharacterized protein LOC103634735 [Zea mays]
NM_001156904.1	701	5307	98%	412.192090201835	3176	98.57%	261.841229149126	2958	98.72%	190.072922378842	2742	98.43%	195.071321419496	2073	99%	173.894502084112	1078	98.57%	111.805060471797	-	Zea mays enzyme of the cupin superfamily (LOC100284006), mRNA	GO:0009536//plastid	-	-	gi|226497456|ref|NP_001150376.1|/2.83925e-104/enzyme of the cupin superfamily [Zea mays]
NM_001111453.1	1914	5279	97.65%	150.168316659806	2883	97.6%	87.0519019358698	3260	97.39%	76.7212671224155	5053	98.17%	131.659244367776	2200	97.6%	67.5904463856385	1314	97.49%	49.9130547064686	-	Zea mays sigma factor SIG2A (sig2A), mRNA	GO:0009536//plastid	GO:0001053//plastid sigma factor activity;GO:0003677//DNA binding;GO:0003700//sequence-specific DNA binding transcription factor activity	GO:0006352//DNA-templated transcription, initiation;GO:0006355//regulation of transcription, DNA-templated;GO:0006399//tRNA metabolic process;GO:0009637//response to blue light;GO:0009658//chloroplast organization;GO:0010114//response to red light;GO:0071482//cellular response to light stimulus	gi|162458688|ref|NP_001104923.1|/0/sigma factor SIG2A [Zea mays]
NM_001147837.1	870	5276	98.16%	330.182550697803	3134	98.16%	208.187809041774	4460	99.66%	230.916893559859	3923	98.62%	224.875969610237	1876	97.59%	126.799677419458	2057	96.55%	171.899952639766	-	Zea mays LOC100273400 (si603029f11(46)), mRNA	GO:0044424	-	-	gi|226498492|ref|NP_001141309.1|/2.24997e-63/uncharacterized protein LOC100273400 [Zea mays]
XM_008681694.1	2321	5244	97.89%	123.0144492271	3075	96.77%	76.5676882308731	5703	96.64%	110.679791285217	7719	97.29%	165.855506105262	5991	97.29%	151.784962058524	4269	97.2%	133.724730803859	-	PREDICTED: Zea mays vacuolar proton pump3 (vpp3), mRNA	GO:0000325//plant-type vacuole;GO:0005618//cell wall;GO:0005794//Golgi apparatus;GO:0005886//plasma membrane;GO:0009506//plasmodesma;GO:0009941//chloroplast envelope;GO:0033180//proton-transporting V-type ATPase, V1 domain;GO:0048046//apoplast	GO:0002020//protease binding;GO:0005524//ATP binding;GO:0046961//proton-transporting ATPase activity, rotational mechanism	GO:0007030//Golgi organization;GO:0009555//pollen development;GO:0009651//response to salt stress;GO:0015991//ATP hydrolysis coupled proton transport;GO:0046034//ATP metabolic process	gi|195658441|gb|ACG48688.1|/0/vacuolar ATP synthase catalytic subunit A [Zea mays]
NM_001175829.1	1613	5241	98.51%	176.908368057234	3057	98.76%	109.530892514871	4881	98.76%	136.305864208009	6188	98.7%	191.319805663058	4028	98.51%	146.845168441399	3467	98.45%	156.271648033464	-	Zea mays LOC100383164 (pco067553), mRNA	GO:0009570//chloroplast stroma	GO:0046429//4-hydroxy-3-methylbut-2-en-1-yl diphosphate synthase activity;GO:0046872//metal ion binding;GO:0051538//3 iron, 4 sulfur cluster binding;GO:0051745//4-hydroxy-3-methylbut-2-en-1-yl diphosphate reductase activity	GO:0016114//terpenoid biosynthetic process;GO:0019288//isopentenyl diphosphate biosynthetic process, methylerythritol 4-phosphate pathway;GO:0050992//dimethylallyl diphosphate biosynthetic process;GO:0055114//oxidation-reduction process	gi|293333839|ref|NP_001169300.1|/0/uncharacterized protein LOC100383164 [Zea mays]
NM_001111474.1	783	5240	96.3%	364.36622139173	3073	96.42%	226.817392464501	2781	95.4%	159.985022668154	3789	95.15%	241.327512632959	1907	95.4%	143.216645841569	1063	95.79%	98.7034244347602	-	Zea mays ribosomal protein L29 (rpl29), mRNA	GO:0005840//ribosome;GO:0009295//nucleoid;GO:0009570//chloroplast stroma;GO:0009941//chloroplast envelope	GO:0003735//structural constituent of ribosome	GO:0006412//translation	gi|162459093|ref|NP_001104944.1|/1.33446e-82/50S ribosomal protein L29, chloroplastic precursor [Zea mays]
NM_001112606.1	1438	5240	98.75%	198.399688003981	1302	98.4%	52.3272189033507	2379	98.4%	74.5204821887099	10000	99.93%	346.804806079099	2795	99.86%	114.295068813378	414	99.1%	20.9315877673344	-	Zea mays herbicide safener binding protein1 (hsbp1), mRNA	-	GO:0008171//O-methyltransferase activity;GO:0046983//protein dimerization activity	GO:0006950//response to stress;GO:0032259//methylation	gi|162460637|ref|NP_001106076.1|/0/herbicide safener binding protein1 [Zea mays]
NM_001111961.1	1579	5238	99.3%	180.614223367028	2154	97.85%	78.8386400454805	2085	97.97%	59.4790508656081	7211	99.3%	227.749461598678	2896	99.3%	107.85020992878	1849	98.73%	85.136442550979	-	Zea mays adenine nucleotide translocator (ANT1), mRNA	GO:0005618//cell wall;GO:0005730//nucleolus;GO:0005743//mitochondrial inner membrane;GO:0005774//vacuolar membrane;GO:0005886//plasma membrane;GO:0009941//chloroplast envelope;GO:0016021//integral component of membrane	GO:0005471//ATP:ADP antiporter activity;GO:0005507//copper ion binding	GO:0015866//ADP transport;GO:0015867//ATP transport;GO:0055085//transmembrane transport	gi|193211485|ref|NP_001105431.1|/0/ADP,ATP carrier protein 1, mitochondrial precursor [Zea mays]
XM_008683419.1	1174	5233	95.06%	242.689631229617	3309	74.62%	162.893676515888	3525	93.1%	135.248085065183	3371	91.74%	143.197240533119	1500	66.52%	75.1324808630819	575	75.13%	35.6090564184967	-	PREDICTED: Zea mays uncharacterized LOC100276619 (LOC100276619), transcript variant X1, mRNA	GO:0009535//chloroplast thylakoid membrane	-	-	gi|226498764|ref|NP_001143837.1|/2.02277e-52/uncharacterized protein LOC100276619 [Zea mays]
NM_001112138.1	1602	5211	93.76%	177.103500548386	6688	94.26%	241.273324222615	6608	93.76%	185.80081853959	7341	98.5%	228.526572352781	8264	98.88%	303.341873014917	5803	98.69%	263.360584119344	-	Zea mays pyruvate dehydrogenase (lipoamide) kinase2 (pdlk2), mRNA	-	GO:0000155//phosphorelay sensor kinase activity;GO:0005524//ATP binding;GO:0009927//histidine phosphotransfer kinase activity;GO:0042803//protein homodimerization activity	GO:0007165//signal transduction;GO:0046777//protein autophosphorylation	gi|162458297|ref|NP_001105608.1|/0/pyruvate dehydrogenase (lipoamide) kinase2 [Zea mays]
NM_001175845.1	2515	5186	99.56%	112.269840840428	2841	99.68%	65.2843071721911	3768	99.84%	67.4858939450462	7669	99.96%	152.070418733441	3077	99.28%	71.9439161311691	2844	99.8%	82.2152384318341	-	Zea mays LOC100383181 (si486045a09), mRNA	GO:0005739//mitochondrion	-	GO:0019375//galactolipid biosynthetic process	gi|293332506|ref|NP_001169316.1|/0/uncharacterized protein LOC100383181 [Zea mays]
NM_001148707.1	1425	5174	98.95%	197.687925469864	3202	98.95%	129.861979457905	4392	98.95%	138.83135661521	3632	98.95%	127.10860982925	2539	98.95%	104.773729638336	2661	99.02%	135.765907890982	-	Zea mays hypothetical protein (LOC100274347), mRNA	GO:0005739//mitochondrion;GO:0009535//chloroplast thylakoid membrane	-	-	gi|194697562|gb|ACF82865.1|/3.13398e-110/unknown [Zea mays]
NM_001155793.1	1043	5154	96.16%	269.047331987236	2639	95.01%	146.228032635377	5036	96.64%	217.491111809175	6147	96.36%	293.915776374718	2759	93.96%	155.550696234746	3058	97.32%	213.164014465953	-	Zea mays peptidyl-prolyl cis-trans isomerase (LOC100282887), mRNA	GO:0009533//chloroplast stromal thylakoid;GO:0009535//chloroplast thylakoid membrane;GO:0031977//thylakoid lumen	GO:0003755//peptidyl-prolyl cis-trans isomerase activity;GO:0043424//protein histidine kinase binding	GO:0000413//protein peptidyl-prolyl isomerization;GO:0006457//protein folding;GO:0010275//NAD(P)H dehydrogenase complex assembly	gi|226491656|ref|NP_001149265.1|/1.71716e-151/peptidyl-prolyl cis-trans isomerase [Zea mays]
NM_001112117.1	1692	5152	96.87%	165.784559461879	2832	96.45%	96.731616524454	3477	96.75%	92.5644941971237	9808	96.57%	289.084024330865	4586	96.51%	159.381628131411	2687	96.45%	115.459062201965	-	Zea mays elongation factor 1-alpha (EF1-A), mRNA	GO:0005730//nucleolus;GO:0005739//mitochondrion;GO:0005774//vacuolar membrane;GO:0005829//cytosol;GO:0005886//plasma membrane;GO:0009506//plasmodesma;GO:0009507//chloroplast	GO:0003746//translation elongation factor activity;GO:0003924//GTPase activity;GO:0005525//GTP binding	GO:0006184//GTP catabolic process;GO:0006414//translational elongation;GO:0046686//response to cadmium ion	gi|162461842|ref|NP_001105587.1|/0/elongation factor 1-alpha [Zea mays]
XR_553542.1	965	5147	88.7%	290.399215519723	2890	93.06%	173.079680414287	714	85.7%	33.3281340043945	2217	85.49%	114.573023295466	1559	81.55%	94.9999483380653	239	72.12%	18.0065829317239	-	PREDICTED: Zea mays psbQ-like protein 1, chloroplastic (LOC103627333), misc_RNA	GO:0009344//nitrite reductase complex [NAD(P)H];GO:0009543//chloroplast thylakoid lumen;GO:0009654//photosystem II oxygen evolving complex;GO:0019898//extrinsic component of membrane;GO:0030095//chloroplast photosystem II	GO:0005509//calcium ion binding;GO:0045156//electron transporter, transferring electrons within the cyclic electron transport pathway of photosynthesis activity	GO:0000023//maltose metabolic process;GO:0006098//pentose-phosphate shunt;GO:0009767//photosynthetic electron transport chain;GO:0019252//starch biosynthetic process;GO:0043085//positive regulation of catalytic activity	gi|195616762|gb|ACG30211.1|/1.30404e-81/oxygen evolving enhancer protein 3 [Zea mays]
NM_001174462.1	1751	5111	99.94%	158.923572369599	2655	99.71%	87.6302265630583	1283	99.71%	33.0050663887709	3637	99.71%	103.586020366792	995	99.37%	33.415002806241	104	99.71%	4.31825128743602	-	Zea mays uncharacterized LOC100381647 (LOC100381647), mRNA	-	-	-	gi|293332990|ref|NP_001167933.1|/0/uncharacterized protein LOC100381647 [Zea mays]
NM_001136762.1	1767	5103	99.89%	157.238033167188	3865	99.89%	126.412058643994	14643	99.94%	373.279047483055	6873	99.83%	193.978585369395	2368	99.72%	78.8042637384476	12067	99.89%	496.504834018402	-	Zea mays delta-12 fatty acid desaturaseFAD2 (LOC100191328), mRNA	-	GO:0016717//oxidoreductase activity, acting on paired donors, with oxidation of a pair of donors resulting in the reduction of molecular oxygen to two molecules of water;GO:0045485//omega-6 fatty acid desaturase activity	GO:0006629//lipid metabolic process;GO:0055114//oxidation-reduction process	gi|212275229|ref|NP_001130234.1|/0/delta-12 fatty acid desaturaseFAD2 [Zea mays]
NM_001111405.1	1725	5100	96.17%	160.971748189357	2206	95.36%	73.9080874317497	1507	94.43%	39.3517683729637	2844	96.41%	82.2213278195433	977	95.54%	33.3050455207703	807	96.23%	34.0130167751977	-	Zea mays cystathionine gamma-synthase1 (cgs1), mRNA	GO:0009570//chloroplast stroma;GO:0016023//cytoplasmic membrane-bounded vesicle	GO:0016829//lyase activity;GO:0030170//pyridoxal phosphate binding	GO:0001887//selenium compound metabolic process	gi|162462687|ref|NP_001104875.1|/0/cystathionine gamma-synthase1 [Zea mays]
NM_001154414.1	2682	5100	97.28%	103.533283231409	1807	94.82%	38.9381159699567	2957	97.28%	49.6629657944809	121	53.62%	2.24993820462905	69	53.24%	1.51284656843023	454	96.35%	12.3071585998982	-	Zea mays LOC100281496 (pco091925), mRNA	GO:0009941//chloroplast envelope	GO:0016772//transferase activity, transferring phosphorus-containing groups	GO:0008152//metabolic process	gi|226528160|ref|NP_001147886.1|/0/LOC100281496 [Zea mays]
NM_001143511.1	1515	5094	84.42%	183.069034763749	2630	68.65%	100.327195155125	3054	84.29%	90.8022270346867	1737	90.5%	57.1782921091228	1037	80.46%	40.2504454288179	616	84.42%	29.5616586103649	-	Zea mays LOC100217145 (cl61634_1), mRNA	GO:0009536//plastid	GO:0003824//catalytic activity	GO:0044267//cellular protein metabolic process	gi|238011794|gb|ACR36932.1|/3.47769e-37/unknown [Zea mays]
NM_001159234.1	1243	5086	98.23%	222.778774782246	2235	98.15%	103.915888205932	4987	98.23%	180.720883029129	2663	99.52%	106.842497471478	1156	99.36%	54.6879032493679	1142	99.6%	66.7968055024377	-	Zea mays LOC100286347 (cl19799_1), mRNA	GO:0009536//plastid	GO:0016787//hydrolase activity	GO:0008152//metabolic process;GO:0046685//response to arsenic-containing substance	gi|226501292|ref|NP_001152706.1|/0/LOC100286347 [Zea mays]
NM_001147720.1	1058	5063	99.72%	260.549859681174	4021	99.53%	219.646334771078	3942	99.34%	167.830563449795	3242	96.69%	152.816882676894	2780	97.45%	154.51252705889	2083	97.16%	143.141090073414	-	Zea mays uncharacterized LOC100273279 (LOC100273279), mRNA	-	-	-	gi|414873525|tpg|DAA52082.1|/1.812e-124/TPA: remorin [Zea mays]
NM_001174978.1	1737	5046	99.94%	158.16704892953	1260	99.83%	41.9224139411768	1475	99.48%	38.2500759854356	6935	99.83%	199.108885018307	1592	99.83%	53.8949175946832	1112	99.83%	46.5442125059902	-	Zea mays hypothetical protein (LOC100382222), mRNA	-	GO:0016758//transferase activity, transferring hexosyl groups	GO:0008152//metabolic process	gi|226509248|ref|NP_001147350.1|/0/LOC100280958 [Zea mays]
NM_001111796.1	1960	5040	96.94%	140.004839811751	1594	96.89%	47.0010760557271	2195	96.28%	50.4450496232481	7695	96.79%	195.79272292019	3182	96.84%	95.4659879322543	2346	96.38%	87.0227201633089	-	Zea mays PK protein (PK), mRNA	GO:0005829//cytosol	GO:0000287//magnesium ion binding;GO:0004743//pyruvate kinase activity;GO:0030955//potassium ion binding	GO:0006096//glycolytic process;GO:0016310//phosphorylation	gi|162458157|ref|NP_001105266.1|/0/PK protein [Zea mays]
XM_008651436.1	2836	5033	99.15%	96.6249512499571	837	97.14%	17.0566911909925	2124	99.26%	33.7355959311884	5052	98.91%	88.8384778521895	944	97.57%	19.5735831479539	1182	98.62%	30.3020470363294	-	PREDICTED: Zea mays uncharacterized LOC103630378 (LOC103630378), mRNA	-	GO:0003700//sequence-specific DNA binding transcription factor activity;GO:0043565//sequence-specific DNA binding	GO:0006355//regulation of transcription, DNA-templated	gi|645167701|gb|AIB05468.1|/0/NAC transcription factor, partial [Zea mays]
NM_001156146.1	866	5032	99.77%	316.367107873308	2438	99.19%	162.701427923109	2962	99.54%	154.066161541168	4410	99.31%	253.959633041004	1899	99.08%	128.947117998966	1143	99.54%	95.9597386182651	-	Zea mays LOC100283244 (umc1306), mRNA	GO:0005739//mitochondrion;GO:0005829//cytosol;GO:0009570//chloroplast stroma;GO:0009941//chloroplast envelope;GO:0015935//small ribosomal subunit	GO:0003735//structural constituent of ribosome;GO:0019843//rRNA binding	GO:0006412//translation;GO:0042254//ribosome biogenesis	gi|226500900|ref|NP_001149618.1|/5.36308e-103/LOC100283244 [Zea mays]
NM_001155083.1	1071	5029	79.08%	255.658801529883	3074	79.55%	165.878441962447	3334	90.76%	140.222021898535	3860	84.31%	179.738795612244	1697	79.46%	93.1744716520007	1032	77.5%	70.0569045862788	-	Zea mays 50S ribosomal protein L6 (LOC100282171), mRNA	GO:0005840//ribosome;GO:0009570//chloroplast stroma;GO:0009941//chloroplast envelope;GO:0016020//membrane	GO:0003735//structural constituent of ribosome;GO:0019843//rRNA binding	GO:0006412//translation	gi|226528551|ref|NP_001148555.1|/4.43289e-151/50S ribosomal protein L6 [Zea mays]
NM_001147461.1	1926	4995	99.79%	141.204258221354	3348	99.9%	100.462671272388	4379	99.9%	102.413866525782	5312	99.9%	137.54530699818	2803	97.87%	85.5798226689937	2057	98.34%	77.6495113170284	-	Zea mays hypothetical protein (LOC100273011), mRNA	GO:0009507//chloroplast	GO:0005509//calcium ion binding;GO:0008728//GTP diphosphokinase activity	GO:0015969//guanosine tetraphosphate metabolic process	gi|115462249|ref|NP_001054724.1|/0/Os05g0161200 [Oryza sativa Japonica Group]
NM_001138968.1	1294	4987	99.77%	209.832944916213	3435	81.68%	153.415069189517	4776	93.2%	166.253249348224	5146	99.77%	198.32592976317	2908	81.68%	132.149247092589	2387	94.51%	134.115465285528	-	Zea mays hypothetical protein (LOC100193892), mRNA	GO:0005840//ribosome;GO:0009570//chloroplast stroma;GO:0009941//chloroplast envelope;GO:0016020//membrane	GO:0003735//structural constituent of ribosome	GO:0006412//translation	gi|194708314|gb|ACF88241.1|/7.37051e-96/unknown [Zea mays]
NM_001152760.1	2403	4963	93.55%	112.449903821613	4053	92.26%	97.4761546126651	3408	89.85%	63.8830901516266	6508	94.01%	135.063427586786	4004	92.68%	97.9816763110461	3328	94.3%	100.690909753481	-	Zea mays putative signal peptide peptidase family protein (LOC100279804), mRNA	GO:0005739//mitochondrion;GO:0009534//chloroplast thylakoid;GO:0009941//chloroplast envelope;GO:0016021//integral component of membrane	GO:0004252//serine-type endopeptidase activity	GO:0006465//signal peptide processing;GO:0006508//proteolysis	gi|226496121|ref|NP_001146232.1|/0/putative signal peptide peptidase family protein [Zea mays]
NM_001147228.1	1965	4937	99.85%	136.794663812675	3474	99.19%	102.174569044377	2505	99.29%	57.4229203870057	5708	99.85%	144.865644580004	3346	99.34%	100.130860680672	1596	99.03%	59.0515158292403	-	Zea mays eukaryotic peptide chain release factor subunit 1-1 isoform 1 (LOC100272775), mRNA	GO:0005829//cytosol;GO:0005886//plasma membrane	GO:0016149//translation release factor activity, codon specific	GO:0006415//translational termination	gi|226501918|ref|NP_001140700.1|/0/eukaryotic peptide chain release factor subunit 1-1 isoform 1 [Zea mays]
XM_008647428.1	2940	4931	99.46%	91.3179715756278	2977	99.22%	58.5203694763277	10718	99.93%	164.212617118291	4313	98.74%	73.1604083998077	2965	99.39%	59.3037197190727	4382	99.18%	108.36418293709	-	PREDICTED: Zea mays aminopeptidase M1-A-like (LOC103627107), mRNA	GO:0005783//endoplasmic reticulum;GO:0031090//organelle membrane	GO:0004177//aminopeptidase activity;GO:0008237//metallopeptidase activity;GO:0008270//zinc ion binding	GO:0006508//proteolysis	gi|115445047|ref|NP_001046303.1|/0/Os02g0218200 [Oryza sativa Japonica Group]
NM_001112093.1	762	4928	98.69%	352.114826053235	2255	96.98%	171.027965723746	12333	99.87%	729.044202181584	3838	99.87%	251.185168525199	2688	99.74%	207.433483332807	11517	99.87%	1098.86695481941	-	Zea mays ferritin1 (fer1), mRNA	GO:0005739//mitochondrion;GO:0009570//chloroplast stroma;GO:0009941//chloroplast envelope;GO:0016020//membrane	GO:0004322//ferroxidase activity;GO:0008199//ferric iron binding	GO:0000302//response to reactive oxygen species;GO:0006826//iron ion transport;GO:0006879//cellular iron ion homeostasis;GO:0009737//response to abscisic acid;GO:0009908//flower development;GO:0010039//response to iron ion;GO:0015979//photosynthesis;GO:0048366//leaf development;GO:0055114//oxidation-reduction process	gi|162461730|ref|NP_001105563.1|/4.87807e-140/ferritin-1, chloroplastic [Zea mays]
NM_001154183.1	1109	4868	92.79%	238.994335308348	3238	86.83%	168.741091291481	2636	86.65%	107.066587346637	2185	95.67%	98.2570879030399	961	84.04%	50.9561266994055	549	84.4%	35.991630057926	-	Zea mays extensin (LOC100281264), mRNA	-	-	-	gi|226532299|ref|NP_001147655.1|/5.03377e-32/extensin [Zea mays]
XM_008672269.1	1593	4852	98.93%	165.834009184848	2225	98.31%	80.7216061639757	4184	99.06%	118.308514255103	2820	98.05%	88.2830494299887	865	98.31%	31.9304396908426	726	97.11%	33.1345870824408	-	PREDICTED: Zea mays peptidyl-prolyl cis-trans isomerase CYP37, chloroplastic (LOC103647754), mRNA	GO:0009535//chloroplast thylakoid membrane;GO:0031977//thylakoid lumen	GO:0003755//peptidyl-prolyl cis-trans isomerase activity	GO:0000413//protein peptidyl-prolyl isomerization;GO:0006457//protein folding	gi|115472829|ref|NP_001060013.1|/0/Os07g0565600 [Oryza sativa Japonica Group]
NM_001112030.1	1042	4842	98.08%	253.002987874787	3306	97.98%	183.362569197144	6416	98.85%	277.355470787389	5352	98.37%	256.148831596029	3942	97.31%	222.460786465837	8618	97.89%	601.311470923717	-	Zea mays ascorbate peroxidase2 (apx2), mRNA	GO:0005737//cytoplasm	GO:0016688//L-ascorbate peroxidase activity;GO:0020037//heme binding;GO:0046872//metal ion binding	GO:0042744//hydrogen peroxide catabolic process;GO:0055114//oxidation-reduction process	gi|414591286|tpg|DAA41857.1|/1.02443e-161/TPA: APx2-Cytosolic Ascorbate Peroxidase [Zea mays]
XM_008659899.1	2440	4841	77.75%	108.022404524153	2528	75.57%	59.8773812984659	3560	99.14%	65.7204111899577	4155	77.7%	84.922974089916	2293	77.46%	55.261007130809	1855	76.31%	55.2732250866069	-	PREDICTED: Zea mays carotene epsilon-monooxygenase, chloroplastic (LOC103637620), mRNA	GO:0009570//chloroplast stroma;GO:0009941//chloroplast envelope	GO:0005506//iron ion binding;GO:0009974//zeinoxanthin epsilon hydroxylase activity;GO:0019825//oxygen binding;GO:0020037//heme binding	GO:0006636//unsaturated fatty acid biosynthetic process;GO:0009965//leaf morphogenesis;GO:0010103//stomatal complex morphogenesis;GO:0015995//chlorophyll biosynthetic process;GO:0016117//carotenoid biosynthetic process;GO:0016556//mRNA modification;GO:0019288//isopentenyl diphosphate biosynthetic process, methylerythritol 4-phosphate pathway;GO:0022900//electron transport chain;GO:0030154//cell d…	gi|289657730|gb|ADD14593.1|/0/carotene epsilon-ring hydroxylase [Zea mays subsp. mays]
NM_001137434.1	1107	4834	98.46%	237.753877825456	2630	97.02%	137.304155971106	2594	98.37%	105.551024067799	3998	98.28%	180.110554105212	2008	97.47%	106.664684930312	888	98.01%	58.3211478338789	-	Zea mays LOC100192010 (IDP813), mRNA	GO:0005840//ribosome;GO:0009570//chloroplast stroma;GO:0009579//thylakoid;GO:0009941//chloroplast envelope	GO:0003735//structural constituent of ribosome	GO:0006412//translation	gi|212274565|ref|NP_001130906.1|/1.92915e-161/uncharacterized protein LOC100192010 [Zea mays]
NM_001196508.1	1726	4831	99.77%	152.392933819814	2535	99.94%	84.8814378115811	3260	99.77%	85.0779288947296	4620	99.88%	133.488907153816	3367	99.88%	114.711482440896	2296	99.77%	96.7145488561473	-	Zea mays Rab GDP dissociation inhibitor alpha (LOC100501867), mRNA	GO:0005829//cytosol;GO:0009506//plasmodesma;GO:0048046//apoplast	GO:0005093//Rab GDP-dissociation inhibitor activity	GO:0015031//protein transport;GO:0048227//plasma membrane to endosome transport;GO:0050790//regulation of catalytic activity	gi|308081801|ref|NP_001183437.1|/0/Rab GDP dissociation inhibitor alpha [Zea mays]
NM_001138050.1	2166	4771	96.54%	119.927711993256	2850	91.18%	76.0434764158564	4599	95.75%	95.6412090573394	5413	95.75%	124.630279280252	2391	94.28%	64.912104735925	1426	92.61%	47.8654108696128	-	Zea mays LOC100192861 (pco086097), mRNA	GO:0009570//chloroplast stroma;GO:0009941//chloroplast envelope	GO:0003746//translation elongation factor activity	GO:0006414//translational elongation;GO:0046686//response to cadmium ion	gi|212723248|ref|NP_001131522.1|/0/uncharacterized protein LOC100192861 [Zea mays]
NM_001157873.1	1426	4767	98.81%	182.009564425679	1928	98.88%	78.1381382346607	2667	98.95%	84.2448944581422	10335	99.23%	361.438947450907	4077	98.95%	168.122466637725	3195	99.16%	162.89661319816	-	Zea mays nicotianamine synthase 3 (LOC100284978), mRNA	-	GO:0030410//nicotianamine synthase activity	GO:0006826//iron ion transport;GO:0030418//nicotianamine biosynthetic process;GO:0044707;GO:0044767;GO:0048856//anatomical structure development;GO:0071241//cellular response to inorganic substance	gi|414888205|tpg|DAA64219.1|/0/TPA: nicotianamine synthase 3 [Zea mays]
XM_008648220.1	1716	4762	93.82%	151.091729159703	2298	94.58%	77.394178724222	3715	93.3%	97.5172925133723	3798	96.21%	110.377783899554	2299	94.29%	78.7818645275682	1708	95.86%	72.3654556176327	-	PREDICTED: Zea mays 26S proteasome non-ATPase regulatory subunit 12 homolog A-like (LOC103627906), mRNA	GO:0000502//proteasome complex;GO:0005634//nucleus;GO:0005829//cytosol;GO:0009506//plasmodesma	-	GO:0007275//multicellular organismal development	gi|293335337|ref|NP_001168335.1|/0/uncharacterized protein LOC100382103 [Zea mays]
XM_008681060.1	2443	4747	86.21%	105.794806524416	2568	91.65%	60.7501154528443	1977	94.47%	36.4521629249143	3228	94.27%	65.8952412757083	1346	87.02%	32.3985937480599	1247	90.42%	37.1110894996799	-	PREDICTED: Zea mays LOC542264 (gpm108b), mRNA	GO:0005739//mitochondrion;GO:0009570//chloroplast stroma;GO:0016020//membrane;GO:0048046//apoplast	GO:0020037//heme binding;GO:0046872//metal ion binding;GO:0048307;GO:0051539//4 iron, 4 sulfur cluster binding	GO:0010167//response to nitrate;GO:0042128//nitrate assimilation;GO:0055114//oxidation-reduction process	gi|195615808|gb|ACG29734.1|/0/ferredoxin--nitrite reductase [Zea mays]
NM_001175017.1	1561	4734	99.74%	165.117815562738	38052	99.94%	1408.80258621261	50347	99.94%	1452.81660469037	269	96.09%	8.59396083902174	12884	99.87%	485.347034447362	39706	99.94%	1849.32803379709	-	Zea mays hypothetical protein (LOC100382265), mRNA	GO:0005618//cell wall;GO:0005634//nucleus;GO:0009535//chloroplast thylakoid membrane;GO:0009941//chloroplast envelope;GO:0010319//stromule;GO:0048046//apoplast	GO:0005524//ATP binding;GO:0043531//ADP binding;GO:0046863//ribulose-1,5-bisphosphate carboxylase/oxygenase activator activity	GO:0009409//response to cold;GO:0009416//response to light stimulus;GO:0009753//response to jasmonic acid;GO:0010150//leaf senescence;GO:0042742//defense response to bacterium;GO:0043085//positive regulation of catalytic activity	gi|293331415|ref|NP_001168488.1|/0/uncharacterized protein LOC100382265 [Zea mays]
NM_001147297.1	1913	4727	89.55%	134.536218404224	7871	99.84%	237.788308510505	11079	84.42%	260.870933764756	3800	96.6%	99.0632609690868	5098	99.9%	156.707372313835	6852	92.58%	260.413264734543	-	Zea mays uncharacterized LOC100272844 (LOC100272844), mRNA	GO:0009535//chloroplast thylakoid membrane;GO:0009941//chloroplast envelope	GO:0004602//glutathione peroxidase activity	GO:0006979//response to oxidative stress;GO:0055114//oxidation-reduction process;GO:0080167//response to karrikin	gi|226510427|ref|NP_001140769.1|/2.04338e-76/uncharacterized protein LOC100272844 [Zea mays]
XM_008658983.1	863	4726	94.44%	298.161459421421	3357	94.67%	224.810245943572	3578	95.48%	186.753883181192	3384	99.54%	195.552580869486	1661	99.54%	113.178361944953	778	99.3%	65.5434834582601	-	PREDICTED: Zea mays protein CURVATURE THYLAKOID 1C, chloroplastic-like (LOC103636627), mRNA	GO:0009535//chloroplast thylakoid membrane	-	-	gi|670433434|ref|XP_008657205.1|/2.70003e-65/PREDICTED: protein CURVATURE THYLAKOID 1C, chloroplastic-like [Zea mays]
NM_001148732.1	1518	4725	99.8%	169.472261629837	2846	99.54%	108.352435934414	2137	99.34%	63.4122044195446	5463	99.93%	179.474776993897	3627	99.8%	140.501302809893	1727	99.87%	82.7144305096971	-	Zea mays hypothetical protein (LOC100274372), mRNA	GO:0009534//chloroplast thylakoid;GO:0016021//integral component of membrane;GO:0031969//chloroplast membrane	GO:0046408//chlorophyll synthetase activity	GO:0015995//chlorophyll biosynthetic process	gi|115463345|ref|NP_001055272.1|/0/Os05g0349700 [Oryza sativa Japonica Group]
NM_001152353.1	1495	4717	99.26%	171.78817561294	2243	87.16%	86.7088918906904	2206	91.91%	66.4667457231059	8050	98.39%	268.533629076324	3558	97.93%	139.948844929022	2275	97.93%	110.63713635055	-	Zea mays LOC100279332 (IDP232), mRNA	GO:0005739//mitochondrion;GO:0009534//chloroplast thylakoid;GO:0009570//chloroplast stroma;GO:0009941//chloroplast envelope;GO:0016020//membrane;GO:0022626//cytosolic ribosome;GO:0048046//apoplast	GO:0004047//aminomethyltransferase activity;GO:0008483//transaminase activity	GO:0006546//glycine catabolic process;GO:0032259//methylation;GO:0046686//response to cadmium ion	gi|226502434|ref|NP_001145825.1|/0/uncharacterized protein LOC100279332 [Zea mays]
XM_008651265.1	2579	4717	97.94%	99.582521342127	3032	97.56%	67.9443596644383	4006	96.7%	69.9680391792186	7764	98.76%	150.133696615142	2828	98.8%	64.4811286038656	2771	98.91%	78.1170621063493	-	PREDICTED: Zea mays uncharacterized aarF domain-containing protein kinase At1g79600, chloroplastic-like (LOC103630188), mRNA	-	GO:0004672//protein kinase activity;GO:0005524//ATP binding	GO:0006468//protein phosphorylation;GO:0050821//protein stabilization;GO:1902171//regulation of tocopherol cyclase activity	gi|413948953|gb|AFW81602.1|/0/ubiquinone biosynthesis protein ubiB [Zea mays]
NM_001153940.1	738	4687	95.93%	345.785816725666	1999	95.66%	156.542399878084	2620	96.34%	159.913463603104	4035	96.48%	272.666115238068	2865	95.66%	228.282611298812	1709	95.26%	168.362908189357	-	Zea mays thioredoxin H-type (LOC100281021), mRNA	-	GO:0015035//protein disulfide oxidoreductase activity	GO:0006662//glycerol ether metabolic process;GO:0045454//cell redox homeostasis;GO:0055114//oxidation-reduction process	gi|226495643|ref|NP_001147412.1|/1.30899e-81/thioredoxin H-type [Zea mays]
XM_008656615.1	1750	4684	98.69%	145.729482150721	2544	98.51%	84.014570880842	5925	98.57%	152.507220637756	2017	98.46%	57.47934928988	1006	97.6%	33.8037202775077	1232	97.94%	51.1839003368031	-	PREDICTED: Zea mays uncharacterized LOC100193705 (LOC100193705), transcript variant X1, mRNA	-	GO:0004021//L-alanine:2-oxoglutarate aminotransferase activity;GO:0016847//1-aminocyclopropane-1-carboxylate synthase activity;GO:0030170//pyridoxal phosphate binding	GO:0009058//biosynthetic process;GO:0042853//L-alanine catabolic process	gi|461498|sp|P34106.1|ALA2_PANMI/0/RecName: Full=Alanine aminotransferase 2; Short=ALAAT-2; AltName: Full=Glutamate pyruvate transaminase 2; Short=GPT; AltName: Full=Glutamic--alanine transaminase 2; AltName: Full=Glutamic--pyruvic transaminase 2
NM_001150368.1	853	4670	98.94%	298.082467985291	2506	93.55%	169.788233813111	1393	93.08%	73.5600787708192	5150	99.3%	301.09406241266	2785	99.18%	191.99094029318	893	99.18%	76.1137545973523	-	Zea mays uncharacterized LOC100276623 (LOC100276623), mRNA	GO:0009534//chloroplast thylakoid	-	-	gi|226494251|ref|NP_001143840.1|/3.64745e-65/uncharacterized protein LOC100276623 [Zea mays]
XM_008661024.1	7525	4658	96.64%	33.702457046157	3977	96.36%	30.543910742386	21422	98.55%	128.231171837975	6017	98.35%	39.876542952025	4687	96.93%	36.626297318572	14067	99.16%	135.911342124322	-	PREDICTED: Zea mays pre-mRNA-processing-splicing factor 8-like (LOC103638016), mRNA	GO:0005681//spliceosomal complex;GO:0009506//plasmodesma	GO:0017070//U6 snRNA binding;GO:0030623//U5 snRNA binding	GO:0000398//mRNA splicing, via spliceosome	gi|46981339|gb|AAT07657.1|/0/putative PRP8 protein [Oryza sativa Japonica Group]
NM_001146733.2	1434	4655	99.86%	176.741736605684	2275	99.23%	91.687008872396	1202	98.47%	37.7568206264404	6563	99.93%	228.242884032306	2480	99.23%	101.696755314961	1591	98.54%	80.6643700035004	-	Zea mays hypothetical protein (LOC100272233), mRNA	-	-	-	gi|194707576|gb|ACF87872.1|/1.03975e-44/unknown [Zea mays]
XM_008647075.1	2304	4635	99.52%	109.530696076685	2684	99.26%	67.3248806128996	3644	99.57%	71.2419820973225	5437	99.61%	117.684929543302	3943	99.35%	100.63495797993	2478	99.26%	78.1951010560921	-	PREDICTED: Zea mays V-type proton ATPase catalytic subunit A-like (LOC103626681), mRNA	GO:0000325//plant-type vacuole;GO:0005618//cell wall;GO:0005794//Golgi apparatus;GO:0005886//plasma membrane;GO:0009506//plasmodesma;GO:0009941//chloroplast envelope;GO:0033180//proton-transporting V-type ATPase, V1 domain;GO:0048046//apoplast	GO:0002020//protease binding;GO:0005524//ATP binding;GO:0046961//proton-transporting ATPase activity, rotational mechanism	GO:0007030//Golgi organization;GO:0009555//pollen development;GO:0009651//response to salt stress;GO:0015991//ATP hydrolysis coupled proton transport;GO:0046034//ATP metabolic process	gi|413935794|gb|AFW70345.1|/0/putative ATPase, V1 complex, subunit A protein [Zea mays]
NM_001148894.1	755	4631	87.55%	333.961507886501	1572	79.74%	120.332002839142	1023	80%	61.0335712402252	7449	80.13%	492.033889098657	2555	80%	198.997912249426	1433	79.87%	137.99392155072	-	Zea mays EF hand family (LOC100274538), mRNA	-	GO:0005509//calcium ion binding	-	gi|226490914|ref|NP_001142366.1|/3.81103e-63/EF hand family [Zea mays]
NM_001155653.1	1232	4614	99.43%	203.908564044009	1481	97.24%	69.4736163268112	1755	96.92%	64.1662284760408	9590	99.59%	388.196747877381	5145	99.27%	245.572221257367	2278	99.59%	134.432331214071	-	Zea mays LOC100282747 (pco124824), mRNA	GO:0005737//cytoplasm	GO:0004364//glutathione transferase activity	GO:0010731//protein glutathionylation;GO:0046686//response to cadmium ion	gi|414866202|tpg|DAA44759.1|/0/TPA: IN2-1 protein [Zea mays]
NM_001112139.1	2265	4614	92.72%	110.911854702967	2346	90.24%	59.8598131171812	2396	95.06%	47.6495394889474	5322	94.66%	117.179234697411	2887	94.17%	74.95198599662	1877	92.63%	60.2499629566649	-	Zea mays zeta carotene desaturase candidate (zds1), mRNA	GO:0009509//chromoplast;GO:0009941//chloroplast envelope	GO:0016719//carotene 7,8-desaturase activity;GO:0052886;GO:0052887	GO:0016117//carotenoid biosynthetic process;GO:0052889;GO:0055114//oxidation-reduction process	gi|162458456|ref|NP_001105609.1|/0/zeta-carotene desaturase, chloroplastic/chromoplastic [Zea mays]
NM_001139300.1	1712	4611	94.92%	146.642530328527	2317	97.02%	78.2164009872722	4332	97.66%	113.978985730394	4869	95.04%	141.833887847497	2912	94.74%	100.021226922449	3616	94.8%	153.562572696972	-	Zea mays eukaryotic initiation factor 5C CG2922-PF, isoform F isoform 1 (LOC100194261), mRNA	GO:0005739//mitochondrion;GO:0005829//cytosol;GO:0016020//membrane	GO:0003743//translation initiation factor activity	GO:0006413//translational initiation	gi|212723338|ref|NP_001132772.1|/0/eukaryotic initiation factor 5C CG2922-PF, isoform F isoform 1 [Zea mays]
XM_008662604.1	2240	4604	98.88%	111.906646266198	12320	99.06%	317.86173141828	5245	98.66%	105.472095496444	12164	99.87%	270.814794853937	24675	99.15%	647.759379541115	12658	99.24%	410.844796610728	-	PREDICTED: Zea mays probable mediator of RNA polymerase II transcription subunit 37c (LOC103639924), mRNA	GO:0009941//chloroplast envelope	GO:0005524//ATP binding;GO:0032440//2-alkenal reductase [NAD(P)] activity	GO:0009408//response to heat;GO:0046686//response to cadmium ion;GO:0055114//oxidation-reduction process	gi|414868557|tpg|DAA47114.1|/0/TPA: heat shock protein 70 [Zea mays]
XM_008646894.1	6389	4582	98.45%	39.0472794570713	1919	98.01%	17.3587177561342	973	99.69%	6.85993581903862	5288	98.59%	41.276470266357	3141	99.01%	28.9094357684524	286	80.23%	3.25457184407987	-	PREDICTED: Zea mays callose synthase 3-like (LOC103626482), mRNA	GO:0000148//1,3-beta-D-glucan synthase complex;GO:0009504//cell plate;GO:0009506//plasmodesma	GO:0003843//1,3-beta-D-glucan synthase activity	GO:0006075//(1->3)-beta-D-glucan biosynthetic process	gi|413943056|gb|AFW75705.1|/0/putative glycosyl transferase family protein [Zea mays]
XM_008658046.1	2431	4580	99.1%	102.576789715361	1070	91.98%	25.4374969236423	2116	95.64%	39.2076492993358	7973	99.42%	163.561392255579	1564	97.78%	37.8317435573881	1838	95.68%	54.9694341197998	-	PREDICTED: Zea mays NAC domain-containing protein 55-like (LOC103635637), mRNA	-	GO:0003700//sequence-specific DNA binding transcription factor activity;GO:0043565//sequence-specific DNA binding	GO:0006355//regulation of transcription, DNA-templated	gi|645167701|gb|AIB05468.1|/0/NAC transcription factor, partial [Zea mays]
NM_001139167.1	1051	4578	99.52%	237.160117169224	1749	99.33%	96.1751004671865	1807	99.24%	77.4453838958667	6039	99.52%	286.553889056612	3183	99.71%	178.089571870194	1325	98.48%	91.6587394395275	-	Zea mays uncharacterized LOC100194114 (LOC100194114), mRNA	GO:0005618//cell wall;GO:0005739//mitochondrion;GO:0005774//vacuolar membrane;GO:0005829//cytosol;GO:0005886//plasma membrane;GO:0009506//plasmodesma;GO:0009570//chloroplast stroma;GO:0048046//apoplast	GO:0004807//triose-phosphate isomerase activity;GO:0005507//copper ion binding	GO:0006094//gluconeogenesis;GO:0006096//glycolytic process;GO:0006098//pentose-phosphate shunt;GO:0009651//response to salt stress;GO:0010043//response to zinc ion;GO:0044262//cellular carbohydrate metabolic process;GO:0046686//response to cadmium ion	gi|212720634|ref|NP_001132639.1|/5.61484e-163/uncharacterized protein LOC100194114 [Zea mays]
XM_008676453.1	2860	4573	98.5%	87.0570110181424	2762	96.15%	55.8127210538645	2745	98.71%	43.2331038410563	3895	97.48%	67.9180834579404	2277	97.03%	46.8167826522678	2426	95.91%	61.6716377031769	-	PREDICTED: Zea mays ABC transporter B family member 26, chloroplastic (LOC103650860), mRNA	GO:0009941//chloroplast envelope;GO:0016021//integral component of membrane	GO:0005524//ATP binding;GO:0042626//ATPase activity, coupled to transmembrane movement of substances	GO:0000302//response to reactive oxygen species;GO:0006200//ATP catabolic process;GO:0010039//response to iron ion;GO:0015996//chlorophyll catabolic process;GO:0055072//iron ion homeostasis;GO:0055085//transmembrane transport	gi|669030892|emb|CDM85589.1|/0/unnamed protein product [Triticum aestivum]
NM_001154507.1	1904	4573	98.42%	130.768409407504	2461	98.9%	74.6999351623746	6310	98.58%	149.280305631708	5926	99.42%	155.216789591701	3248	98.58%	100.312174253509	4330	99.32%	165.341422706352	-	Zea mays purple acid phosphatase (LOC100281588), mRNA	GO:0005829//cytosol;GO:0008287//protein serine/threonine phosphatase complex;GO:0009505//plant-type cell wall	GO:0003993//acid phosphatase activity;GO:0004722//protein serine/threonine phosphatase activity;GO:0046872//metal ion binding	GO:0006470//protein dephosphorylation;GO:0055062//phosphate ion homeostasis	gi|226505378|ref|NP_001147979.1|/0/purple acid phosphatase precursor [Zea mays]
XM_008655265.1	959	4563	98.44%	259.060050308606	3548	97.91%	213.816176523283	4502	98.12%	211.459394287221	14383	98.33%	747.953961433964	11994	97.91%	735.444669589085	14682	98.02%	1113.08243782726	-	PREDICTED: Zea mays uncharacterized LOC103633573 (LOC103633573), mRNA	-	-	-	gi|414888151|tpg|DAA64165.1|/9.38884e-162/TPA: stress responsive protein [Zea mays]
NM_001111999.1	1319	4558	99.09%	188.147351488238	2349	98.26%	102.923317541049	3681	99.09%	125.707480547949	4001	99.17%	151.27520469129	2468	98.94%	110.028432798626	2080	99.32%	114.651372316914	-	Zea mays cysteine synthase2 (cys2), mRNA	GO:0005634//nucleus;GO:0005739//mitochondrion;GO:0005774//vacuolar membrane;GO:0005777//peroxisome;GO:0005886//plasma membrane;GO:0009570//chloroplast stroma;GO:0048046//apoplast	GO:0004124//cysteine synthase activity;GO:0016740//transferase activity	GO:0006535//cysteine biosynthetic process from serine;GO:0007568//aging;GO:0046686//response to cadmium ion	gi|162458737|ref|NP_001105469.1|/0/cysteine synthase precursor [Zea mays]
NM_001157975.1	652	4517	98.16%	377.199474267874	3275	98.31%	290.294804906544	3434	98.62%	237.242665844165	4766	98.47%	364.544403819257	2284	97.7%	205.993288656403	1725	97.7%	192.354442800529	-	Zea mays PGR5 (LOC100285080), mRNA	GO:0009535//chloroplast thylakoid membrane	GO:0009055//electron carrier activity	GO:0009414//response to water deprivation;GO:0009637//response to blue light;GO:0009644//response to high light intensity;GO:0009744//response to sucrose;GO:0009773//photosynthetic electron transport in photosystem I;GO:0010114//response to red light;GO:0010117//photoprotection;GO:0010155//regulation of proton transport;GO:0010218//response to far red light;GO:0071484//cellular response to light …	gi|226492310|ref|NP_001151447.1|/3.82572e-82/PGR5 [Zea mays]
XM_008667411.1	1078	4516	97.03%	228.088692853488	2499	96.01%	133.974779358118	5565	98.24%	232.534024562746	2371	93.78%	109.687411198245	180	80.24%	9.81879768459275	230	69.29%	15.5120713303581	-	PREDICTED: Zea mays uncharacterized LOC103644215 (LOC103644215), mRNA	GO:0009535//chloroplast thylakoid membrane	GO:0005506//iron ion binding	-	gi|670368860|ref|XP_008665633.1|/3.24067e-120/PREDICTED: uncharacterized protein LOC103644215 [Zea mays]
NM_001112119.1	1707	4505	99.77%	143.691096252802	2253	99.77%	76.2786899808686	4002	99.77%	105.60480125139	4972	99.77%	145.258512419259	2729	99.77%	94.0101145414027	2239	99.82%	95.3633042203412	-	Zea mays glyceraldehyde-3-phosphate deHaseN1 (gpn1), mRNA	GO:0005737//cytoplasm	GO:0008886//glyceraldehyde-3-phosphate dehydrogenase (NADP+) (non-phosphorylating) activity	GO:0055114//oxidation-reduction process	gi|164414441|ref|NP_001105589.1|/0/NADP-dependent glyceraldehyde-3-phosphate dehydrogenase [Zea mays]
NM_001148774.1	1768	4487	99.83%	138.179110534417	568	99.72%	18.5669954180978	865	99.21%	22.0380897379005	5841	95.08%	164.758920949035	2281	94.97%	75.8660707799253	485	85.12%	19.9443641885971	-	Zea mays chalcone synthase (c2), mRNA	GO:0005634//nucleus;GO:0005783//endoplasmic reticulum;GO:0009705//plant-type vacuole membrane	GO:0016210//naringenin-chalcone synthase activity	GO:0006979//response to oxidative stress;GO:0009611//response to wounding;GO:0009629//response to gravity;GO:0009733//response to auxin;GO:0009753//response to jasmonic acid;GO:0009926//auxin polar transport;GO:0010224//response to UV-B;GO:0031540//regulation of anthocyanin biosynthetic process	gi|226505456|ref|NP_001142246.1|/0/chalcone synthase C2 [Zea mays]
XM_008671444.1	1523	4484	91.6%	160.300281316526	1733	78.92%	65.7618791318426	2340	78.73%	69.2079610264673	7772	95.93%	254.493609861697	2626	92.51%	101.390995155323	1094	87.66%	52.2249624773013	-	PREDICTED: Zea mays natterin-1-like (LOC103646782), mRNA	-	-	-	gi|212722702|ref|NP_001132659.1|/0/uncharacterized protein LOC100194135 [Zea mays]
XM_008671255.1	2804	4479	99.96%	86.9704339558139	2484	99.96%	51.1975451201535	2357	99.79%	37.8635799566372	5136	99.96%	91.3463080607704	1888	98.68%	39.5939242564887	1221	99.82%	31.6590860009426	-	PREDICTED: Zea mays acetate--CoA ligase ACS, chloroplastic/glyoxysomal-like (LOC103646525), mRNA	GO:0005829//cytosol;GO:0009570//chloroplast stroma	GO:0003987//acetate-CoA ligase activity;GO:0016208//AMP binding	GO:0019427//acetyl-CoA biosynthetic process from acetate	gi|116309453|emb|CAH66525.1|/0/H0502B11.5 [Oryza sativa Indica Group]
NM_001157679.1	1083	4475	98.71%	224.974433523295	3556	98.25%	189.761826059499	4409	98.34%	183.379904646145	6256	99.35%	288.079448430541	2927	98.25%	158.927419959893	4153	98.98%	278.800913522443	-	Zea mays LOC100284784 (gpm454), mRNA	GO:0016023//cytoplasmic membrane-bounded vesicle	GO:0003677//DNA binding;GO:0008270//zinc ion binding	GO:0009416//response to light stimulus	gi|226496621|ref|NP_001151151.1|/8.82582e-141/LOC100284784 [Zea mays]
XM_008648179.1	1875	4475	99.84%	129.945232803055	2889	98.88%	89.0475192307792	4402	99.63%	105.752067437003	4574	99.73%	121.657498301992	2735	99.84%	85.7749800812306	2721	99.57%	105.508630921546	-	PREDICTED: Zea mays COBW domain-containing protein 1-like (LOC103627865), mRNA	GO:0009508//plastid chromosome;GO:0009570//chloroplast stroma	-	-	gi|413939342|gb|AFW73893.1|/0/hypothetical protein ZEAMMB73_196871 [Zea mays]
NM_001156648.1	950	4467	97.58%	256.012358834717	2828	98%	172.040761043234	5364	98.11%	254.334493471306	5805	99.05%	304.735192755561	3772	98.84%	233.481592081017	5358	99.47%	410.052837925525	-	Zea mays LOC100283749 (csu797(uce)), mRNA	GO:0005829//cytosol	GO:0004842//ubiquitin-protein transferase activity;GO:0005524//ATP binding;GO:0016881//acid-amino acid ligase activity	GO:0006511//ubiquitin-dependent protein catabolic process;GO:0009650//UV protection;GO:0010228//vegetative to reproductive phase transition of meristem;GO:0016579//protein deubiquitination;GO:0033523//histone H2B ubiquitination	gi|226506290|ref|NP_001146868.1|/5.72893e-110/ubiquitin-conjugating enzyme E2-17 kDa [Zea mays]
NM_001158194.1	1450	4465	68.83%	167.657136717099	2575	68%	102.632471272987	2043	69.38%	63.4659031671918	4736	69.38%	162.887472659814	2656	68%	107.712135360153	1590	68.97%	79.7241394352635	-	Zea mays rieske domain containing protein (LOC100285301), mRNA	GO:0009535//chloroplast thylakoid membrane;GO:0009941//chloroplast envelope	GO:0016491//oxidoreductase activity;GO:0051537//2 iron, 2 sulfur cluster binding	GO:0055114//oxidation-reduction process	gi|226495849|ref|NP_001151666.1|/4.66223e-139/rieske domain containing protein [Zea mays]
NM_001147349.1	1545	4447	99.74%	156.713795702985	3394	99.55%	126.957660068684	5999	99.74%	174.900269447961	5908	99.81%	190.70232868773	3403	99.74%	129.520356940961	4617	99.74%	217.266170063824	-	Zea mays hypothetical protein (LOC100272896), mRNA	GO:0009536//plastid	-	-	gi|226502574|ref|NP_001140821.1|/0/uncharacterized protein LOC100272896 [Zea mays]
NM_001155101.1	1371	4444	96.72%	176.483935362021	2140	92.34%	90.2094165154989	1738	95.7%	57.1021443671636	5371	97.88%	195.371715984122	2458	95.26%	105.426306329564	1013	96.86%	53.7195923691043	-	Zea mays electron transporter/ thiol-disulfide exchange intermediate (LOC100282189), mRNA	GO:0009941//chloroplast envelope	GO:0015035//protein disulfide oxidoreductase activity;GO:0016671//oxidoreductase activity, acting on a sulfur group of donors, disulfide as acceptor	GO:0006662//glycerol ether metabolic process;GO:0045454//cell redox homeostasis;GO:0055114//oxidation-reduction process	gi|226501582|ref|NP_001148573.1|/0/electron transporter/ thiol-disulfide exchange intermediate [Zea mays]
NM_001152706.1	2341	4442	99.62%	103.310799969306	1932	99.4%	47.6959236612261	3285	99.62%	63.20829279862	9338	98.93%	198.928244145306	4993	98.08%	125.419400238803	4680	97.86%	145.346693803298	-	Zea mays phosphoenolpyruvate carboxykinase homolog2 (pck2), mRNA	GO:0005730//nucleolus;GO:0005829//cytosol;GO:0016020//membrane	GO:0004612//phosphoenolpyruvate carboxykinase (ATP) activity;GO:0005524//ATP binding;GO:0016301//kinase activity	GO:0006094//gluconeogenesis;GO:0009817//defense response to fungus, incompatible interaction;GO:0016036//cellular response to phosphate starvation;GO:0016310//phosphorylation;GO:0046686//response to cadmium ion	gi|226501938|ref|NP_001146178.1|/0/phosphoenolpyruvate carboxykinase homolog2 [Zea mays]
NM_001138901.1	1041	4441	99.9%	232.272945630692	2266	99.9%	125.80118476881	1609	99.9%	69.6218268722076	5263	99.9%	252.131225027762	2623	99.9%	148.167218594131	1238	99.62%	86.4630662946499	-	Zea mays hypothetical protein (LOC100193818), mRNA	GO:0009536//plastid	-	-	gi|212723678|ref|NP_001132373.1|/1.75713e-69/uncharacterized protein LOC100193818 [Zea mays]
NM_001156845.1	1954	4440	99.74%	123.716320406836	31089	99.8%	919.512735466912	6415	99.03%	147.880939730649	7286	99.74%	185.955317143232	32202	99.95%	969.087191619236	15479	99.8%	575.94240930127	-	Zea mays calnexin (LOC100283947), mRNA	GO:0005739//mitochondrion;GO:0005774//vacuolar membrane;GO:0005783//endoplasmic reticulum;GO:0005886//plasma membrane;GO:0009505//plant-type cell wall;GO:0009506//plasmodesma;GO:0009507//chloroplast;GO:0016023//cytoplasmic membrane-bounded vesicle	GO:0005509//calcium ion binding;GO:0051082//unfolded protein binding	GO:0006457//protein folding	gi|226528152|ref|NP_001150317.1|/0/calnexin precursor [Zea mays]
NM_001155743.1	1114	4437	94.17%	216.856688595311	2263	92.91%	117.401844001888	2114	92.82%	85.4790904785852	5703	93.27%	255.306677687735	2933	89.68%	154.821560095779	1650	90.31%	107.686056027273	-	Zea mays LOC100282837 (pco090977), mRNA	GO:0005754//mitochondrial proton-transporting ATP synthase, catalytic core;GO:0005886//plasma membrane;GO:0009507//chloroplast	GO:0008270//zinc ion binding;GO:0046933//proton-transporting ATP synthase activity, rotational mechanism;GO:0050897//cobalt ion binding	GO:0015986//ATP synthesis coupled proton transport	gi|226507004|ref|NP_001149215.1|/5.13661e-134/LOC100282837 [Zea mays]
NM_001148945.1	1541	4419	99.55%	156.131289562943	4348	99.74%	163.065637213932	6836	99.68%	199.820258146743	4227	99.48%	136.796064256727	2897	99.55%	110.547881353601	4199	99.68%	198.108885089962	-	Zea mays LOC100274592 (gpm541), mRNA	-	GO:0000287//magnesium ion binding;GO:0004450//isocitrate dehydrogenase (NADP+) activity;GO:0051287//NAD binding	GO:0006099//tricarboxylic acid cycle;GO:0006102//isocitrate metabolic process	gi|226500532|ref|NP_001142417.1|/0/uncharacterized protein LOC100274592 [Zea mays]
NM_001156076.1	1627	4400	98.96%	147.242677941745	1576	98.89%	55.9814593189036	7568	98.83%	209.523948986013	3528	96.19%	108.139664272162	1297	95.76%	46.8766956343519	3399	96.19%	151.888302897128	-	Zea mays CCT motif family protein (COL8), mRNA	GO:0009536//plastid	GO:0008270//zinc ion binding	-	gi|226491666|ref|NP_001149548.1|/0/CCT motif family protein [Zea mays]
NM_001154989.1	1527	4395	87.62%	156.707010725771	6076	88.08%	229.961050199139	11644	88.54%	343.481428236668	1521	79.5%	49.6745761785589	1067	86.12%	41.0894141947114	10965	89.06%	522.071898249173	-	Zea mays lichenase-2 (LOC100282076), mRNA	GO:0005618//cell wall;GO:0005774//vacuolar membrane;GO:0016023//cytoplasmic membrane-bounded vesicle;GO:0048046//apoplast	GO:0042972	GO:0002215//defense response to nematode;GO:0005975//carbohydrate metabolic process;GO:0009617//response to bacterium;GO:0009651//response to salt stress;GO:0009817//defense response to fungus, incompatible interaction	gi|226494275|ref|NP_001148461.1|/0/lichenase-2 precursor [Zea mays]
NM_001137721.1	1602	4395	99.81%	149.370540186175	2404	99.75%	86.7256386709278	5606	99.94%	157.627026139973	4546	99.75%	141.517749341471	2355	99.56%	86.4436242679247	3222	99.88%	146.225711189475	-	Zea mays acetyl-CoA C-acyltransferase-like protein (LOC100192501), mRNA	GO:0005730//nucleolus;GO:0005739//mitochondrion;GO:0005774//vacuolar membrane;GO:0009507//chloroplast	GO:0016747//transferase activity, transferring acyl groups other than amino-acyl groups	GO:0008152//metabolic process;GO:0009789//positive regulation of abscisic acid-activated signaling pathway;GO:0010111//glyoxysome organization	gi|212723032|ref|NP_001131193.1|/0/acetyl-CoA C-acyltransferase-like protein [Zea mays]
NM_001147888.1	1877	4389	96.7%	127.312161650874	2326	96.16%	71.6178028070828	2492	96.96%	59.803123235188	5145	99.84%	136.698925190425	2570	99.73%	80.5143735075381	2127	99.25%	82.3879952417272	-	Zea mays LOC100273451 (pco116177), mRNA	GO:0005739//mitochondrion;GO:0009507//chloroplast	GO:0004001//adenosine kinase activity;GO:0004747//ribokinase activity	GO:0006014//D-ribose metabolic process;GO:0006167//AMP biosynthetic process;GO:0015979//photosynthesis;GO:0046835//carbohydrate phosphorylation	gi|226532948|ref|NP_001141360.1|/0/uncharacterized protein LOC100273451 [Zea mays]
NM_001154058.1	1244	4384	99.36%	191.875157384022	2294	99.28%	106.573342863714	2896	99.36%	104.862034025553	1780	98.87%	71.3581554527577	658	97.67%	31.1035586317706	796	94.53%	46.5214674392714	-	Zea mays lactoylglutathione lyase (LOC100281139), mRNA	GO:0009570//chloroplast stroma;GO:0010319//stromule;GO:0031977//thylakoid lumen	GO:0004462//lactoylglutathione lyase activity;GO:0046872//metal ion binding	GO:0008152//metabolic process;GO:0009409//response to cold	gi|226500882|ref|NP_001147530.1|/0/lactoylglutathione lyase [Zea mays]
XM_008680260.1	6153	4369	99.22%	38.6601659169221	3523	99.82%	33.0903440978266	7493	99.63%	54.854077765715	4471	99.24%	36.2377936959978	2895	99.12%	27.6672643895967	4979	99.01%	58.832313823482	-	PREDICTED: Zea mays 1-phosphatidylinositol-3-phosphate 5-kinase FAB1B-like (LOC103653328), mRNA	GO:0005739//mitochondrion	GO:0005524//ATP binding;GO:0016307//phosphatidylinositol phosphate kinase activity;GO:0046872//metal ion binding	GO:0007033//vacuole organization;GO:0009555//pollen development;GO:0010256//endomembrane system organization;GO:0044267//cellular protein metabolic process;GO:0046854//phosphatidylinositol phosphorylation;GO:0090332//stomatal closure	gi|413921938|gb|AFW61870.1|/0/putative 1-phosphatidylinositol-4-phosphate 5-kinase/ zinc ion binding family [Zea mays]
NM_001157201.1	1861	4365	99.57%	127.704575808946	2869	99.52%	89.0963125825847	2320	99.25%	56.1541311702831	2484	99.52%	66.5655020352549	1504	99.57%	47.5232387354542	1438	98.98%	56.1788999410164	-	Zea mays LOC100284306 (umc1393), mRNA	-	-	-	gi|226508390|ref|NP_001150673.1|/0/LOC100284306 [Zea mays]
XM_008653596.1	5626	4353	95.95%	42.126708080577	2406	94.12%	24.7156166432596	5588	97.03%	44.7400814067482	8462	97.97%	75.0096754866947	3075	96.55%	32.1403024694595	5520	99.72%	71.3345733130154	-	PREDICTED: Zea mays uncharacterized LOC100502414 (LOC100502414), transcript variant X1, mRNA	-	-	-	gi|670421789|ref|XP_008651818.1|/0/PREDICTED: uncharacterized protein LOC100502414 isoform X1 [Zea mays]
NM_001147471.1	1187	4352	99.92%	199.621241225554	2443	75.48%	118.945578594602	4964	99.92%	188.374084321384	7355	99.92%	309.012431629952	3266	87.7%	161.796837547667	3492	97.47%	213.886923652204	-	Zea mays LOC100273021 (pco072881), mRNA	GO:0044444	-	GO:0008152//metabolic process;GO:0044699;GO:0050789//regulation of biological process	gi|194690578|gb|ACF79373.1|/4.1529e-70/unknown [Zea mays]
NM_001155628.1	1500	4344	94%	157.676561814657	2178	92.2%	83.9154970944259	1623	93.8%	48.7379615658381	4556	91.93%	151.473426504119	2860	92%	112.119032464497	1011	87.47%	49.002768220178	-	Zea mays prenyl transferase (LOC100282721), mRNA	GO:0009570//chloroplast stroma	GO:0046872//metal ion binding;GO:0050347//trans-octaprenyltranstransferase activity;GO:0052923	GO:0006744//ubiquinone biosynthetic process;GO:0008299//isoprenoid biosynthetic process;GO:0015979//photosynthesis	gi|226497916|ref|NP_001149100.1|/0/prenyl transferase [Zea mays]
XM_008672324.1	2183	4342	99.77%	108.294067828126	4107	99.59%	108.729282549858	2693	99.73%	55.567737972216	3675	96.75%	83.9552001120436	1797	96.66%	48.4059679225118	1103	95.33%	36.7352072780199	-	PREDICTED: Zea mays mitogen-activated protein kinase 14-like (LOC103647817), mRNA	GO:0005773//vacuole;GO:0005886//plasma membrane	GO:0004707//MAP kinase activity;GO:0005524//ATP binding	GO:0000165//MAPK cascade;GO:0006468//protein phosphorylation	gi|530278979|gb|AGT16879.1|/0/mitogen activated protein kinase [Saccharum hybrid cultivar R570]
NM_001158382.1	1295	4339	96.45%	182.426726709666	3496	97.61%	156.018899689478	5075	97.07%	176.525064371447	2351	95.91%	90.5371572582426	1330	94.13%	60.3929772299786	1790	93.51%	100.494890315547	-	Zea mays N-acetyltransferase (LOC100285490), mRNA	GO:0005634//nucleus;GO:0009536//plastid	GO:0008080//N-acetyltransferase activity	GO:0008152//metabolic process	gi|226498508|ref|NP_001151854.1|/0/N-acetyltransferase [Zea mays]
XM_008658921.1	3553	4339	99.32%	66.4910247928562	63555	99.21%	1033.78462964915	24857	99.41%	315.132797787202	5369	99.8%	75.3602255986498	62167	99.47%	1028.89076667512	30276	99.32%	619.532376047871	-	PREDICTED: Zea mays chaperone protein ClpB2, chloroplastic-like (LOC103636567), mRNA	GO:0009570//chloroplast stroma	GO:0005524//ATP binding;GO:0017111//nucleoside-triphosphatase activity	GO:0009408//response to heat;GO:0009658//chloroplast organization;GO:0016485//protein processing	gi|670363899|ref|XP_008657143.1|/0/PREDICTED: chaperone protein ClpB2, chloroplastic-like [Zea mays]
NM_001112152.1	703	4336	97.87%	335.816887779854	2079	97.87%	170.912851317368	2061	97.72%	132.05740750256	5027	97.3%	356.613314240335	3483	97.72%	291.341744725783	1888	97.58%	195.257346429031	-	Zea mays Profilin homolog5 (prf5), mRNA	GO:0005618//cell wall;GO:0005730//nucleolus;GO:0005819//spindle;GO:0005829//cytosol;GO:0005886//plasma membrane;GO:0009506//plasmodesma;GO:0009507//chloroplast;GO:0009524//phragmoplast;GO:0048046//apoplast	GO:0003779//actin binding	GO:0008154//actin polymerization or depolymerization;GO:0009826//unidimensional cell growth	gi|162461296|ref|NP_001105622.1|/1.68789e-79/profilin-5 [Zea mays]
NM_001137262.1	1616	4335	96.16%	146.054966449656	2300	96.41%	82.2549484993299	6263	96.35%	174.574640200836	5481	99.01%	169.146275394053	3311	99.2%	120.482061970964	3319	99.2%	149.322968132814	-	Zea mays LOC100191838 (cl2757_5c), mRNA	GO:0005618//cell wall;GO:0005829//cytosol;GO:0005886//plasma membrane;GO:0009506//plasmodesma	GO:0004478//methionine adenosyltransferase activity;GO:0005507//copper ion binding;GO:0005524//ATP binding	GO:0006556//S-adenosylmethionine biosynthetic process;GO:0006730//one-carbon metabolic process;GO:0009651//response to salt stress;GO:0046686//response to cadmium ion;GO:0071281//cellular response to iron ion	gi|413950042|gb|AFW82691.1|/0/methionine adenosyltransferase [Zea mays]
NM_001151699.1	1323	4328	99.32%	178.113153058571	2646	95.01%	115.586084152102	2484	94.86%	84.5730216918236	4218	95.31%	158.997657021608	1924	94.63%	85.5164749780745	1061	94.94%	58.3064040246729	-	Zea mays uncharacterized LOC100278407 (LOC100278407), mRNA	GO:0009507//chloroplast	-	-	gi|226531540|ref|NP_001145171.1|/0/uncharacterized protein LOC100278407 [Zea mays]
NM_001153249.1	2029	4326	98.52%	116.084183757173	2518	98.52%	71.7214785349907	2713	97.39%	60.2293043512865	5242	98.52%	128.842446574915	3134	98.52%	90.8283683125452	1590	97.88%	56.9738798329877	-	Zea mays uncharacterized LOC100280323 (LOC100280323), mRNA	-	GO:0004190//aspartic-type endopeptidase activity	GO:0006508//proteolysis	gi|226495667|ref|NP_001146721.1|/0/uncharacterized protein LOC100280323 [Zea mays]
NM_001155134.1	802	4299	98.38%	291.851319233516	1936	96.63%	139.510385859395	1535	98.25%	86.2132688191276	6254	98.5%	388.890650359161	3953	98.63%	289.83912726847	1551	98.25%	140.604152655261	-	Zea mays LOC100282222 (pco108118f), mRNA	GO:0005634//nucleus;GO:0005829//cytosol;GO:0005886//plasma membrane	-	GO:0009693//ethylene biosynthetic process;GO:0009733//response to auxin;GO:0009790//embryo development;GO:0045116//protein neddylation	gi|226532866|ref|NP_001148606.1|/2.2478e-102/LOC100282222 [Zea mays]
NM_001112024.2	756	4296	93.52%	309.393411435846	2342	91.53%	179.036117119195	1663	98.94%	99.0856024068558	2906	92.86%	191.698099758983	1175	92.06%	91.3946214520091	931	93.12%	89.534127009612	-	Zea mays high chlorophyll fluorescence60 (hcf60), mRNA	GO:0005840//ribosome;GO:0009534//chloroplast thylakoid;GO:0009570//chloroplast stroma;GO:0009941//chloroplast envelope	GO:0003735//structural constituent of ribosome;GO:0019843//rRNA binding	GO:0032544//plastid translation	gi|162463621|ref|NP_001105494.1|/3.98202e-63/30S ribosomal protein S17, chloroplastic precursor [Zea mays]
NM_001148531.1	2078	4294	98.46%	112.508434260016	2452	98.6%	68.1946771753979	1893	97.83%	41.0341244354338	5081	97.83%	121.940408369163	2880	97.59%	81.4988558536361	1575	97.26%	55.1055996741191	-	Zea mays LOC100274153 (si496035e06), mRNA	GO:0009536//plastid;GO:0080085//signal recognition particle, chloroplast targeting	GO:0003924//GTPase activity;GO:0005525//GTP binding;GO:0008312//7S RNA binding	GO:0006184//GTP catabolic process;GO:0006614//SRP-dependent cotranslational protein targeting to membrane	gi|226501792|ref|NP_001142003.1|/0/uncharacterized protein LOC100274153 [Zea mays]
NM_001137272.1	959	4279	98.85%	242.936216364349	2256	98.12%	135.955268950543	4093	99.17%	192.248623015903	4690	98.75%	243.892378441583	3228	99.27%	197.933582910919	3046	98.75%	230.925562295452	-	Zea mays Ras protein RIC1 (LOC100191848), mRNA	GO:0005773//vacuole;GO:0005829//cytosol;GO:0005886//plasma membrane;GO:0009506//plasmodesma;GO:0016023//cytoplasmic membrane-bounded vesicle	GO:0005525//GTP binding	GO:0007264//small GTPase mediated signal transduction;GO:0009555//pollen development;GO:0009860//pollen tube growth;GO:0015031//protein transport	gi|212275502|ref|NP_001130744.1|/1.85568e-135/Ras protein RIC1 [Zea mays]
NM_001154967.1	1041	4266	98.66%	223.120104944952	2853	98.17%	158.389576410157	3164	99.33%	136.9070604249	1856	98.66%	88.9142226204686	10	36.22%	0.564876929447699	3	20.08%	0.209522777773788	-	Zea mays chlorophyll a-b binding protein 2 (LOC100282054), mRNA	GO:0005739//mitochondrion;GO:0009522//photosystem I;GO:0009523//photosystem II;GO:0009535//chloroplast thylakoid membrane;GO:0009941//chloroplast envelope;GO:0010287//plastoglobule;GO:0016021//integral component of membrane;GO:0048046//apoplast	GO:0016168//chlorophyll binding;GO:0046872//metal ion binding	GO:0009637//response to blue light;GO:0009750//response to fructose;GO:0009765//photosynthesis, light harvesting;GO:0010114//response to red light;GO:0010218//response to far red light;GO:0018298//protein-chromophore linkage	gi|226510115|ref|NP_001148439.1|/0/chlorophyll a-b binding protein 2 [Zea mays]
XM_008665683.1	3837	4253	99.66%	60.3492903315039	3536	98.12%	53.2593684599729	8050	99.95%	94.5026923387265	5500	98.98%	71.4849937784623	2895	97.32%	44.3671299945761	2981	92.23%	56.4847088841936	-	PREDICTED: Zea mays auxin response factor 21-like (LOC103642400), mRNA	GO:0005634//nucleus	GO:0003677//DNA binding;GO:0046983//protein dimerization activity	GO:0006355//regulation of transcription, DNA-templated;GO:0009734//auxin-activated signaling pathway	gi|645167668|gb|AIB05455.1|/0/ARF transcription factor, partial [Zea mays]
XM_008676442.1	4026	4251	99.8%	57.4891540856417	2482	99.43%	35.628994146239	1369	99.18%	15.3168612391985	4091	99.8%	50.6756936880496	1663	99.8%	24.2897500584217	993	98.36%	17.9323082613741	-	PREDICTED: Zea mays sucrose-phosphate synthase-like (LOC103650849), mRNA	-	GO:0046524//sucrose-phosphate synthase activity	GO:0005986//sucrose biosynthetic process	gi|414879007|tpg|DAA56138.1|/0/TPA: putative sucrose-phosphate synthase family protein [Zea mays]
NM_001147460.1	1679	4249	99.88%	137.785849729367	2992	99.7%	102.987958243922	2704	99.94%	72.5430968361076	1236	94.46%	36.7123147451576	440	94.82%	15.4101386994773	204	86.3%	8.83365002564081	-	Zea mays putative cytochrome P450 superfamily protein (LOC100273010), mRNA	-	GO:0005506//iron ion binding;GO:0020037//heme binding;GO:0036209	GO:0051502;GO:0055114//oxidation-reduction process;GO:0071395//cellular response to jasmonic acid stimulus	gi|226530918|ref|NP_001140932.1|/0/putative cytochrome P450 superfamily protein [Zea mays]
XM_008665333.1	5377	4248	97.73%	43.0143193916707	1745	96.71%	18.7555994834869	2771	96.22%	23.2132842628711	7515	97.56%	69.7000262828755	3310	98.38%	36.1986625361211	2502	98.87%	33.8304665290192	-	PREDICTED: Zea mays ABC transporter C family member 10-like (LOC103642016), mRNA	GO:0005774//vacuolar membrane;GO:0016021//integral component of membrane	GO:0005524//ATP binding;GO:0042626//ATPase activity, coupled to transmembrane movement of substances	GO:0006200//ATP catabolic process;GO:0055085//transmembrane transport	gi|413953086|gb|AFW85735.1|/0/multidrug resistance-associated protein3 [Zea mays]
XM_008651860.1	6574	4247	99.44%	35.1739502650471	2951	99.13%	25.9426935148199	4139	99.83%	28.359973912945	3809	99.07%	28.895170826573	2602	99.15%	23.2745964558907	2286	99.47%	25.2817565084933	-	PREDICTED: Zea mays TATA-binding protein-associated factor BTAF1 (LOC103630794), mRNA	-	-	-	gi|293418289|gb|ABY48151.3|/0/Mot1 [Triticum monococcum subsp. aegilopoides]
XM_008666610.1	4407	4245	95.48%	52.4448959358368	3248	94.3%	42.5940096807382	6196	98.18%	63.3298499366729	4662	97.1%	52.7561642964106	3396	97.59%	45.3136659077142	3975	98.68%	65.5774915935626	-	PREDICTED: Zea mays myosin1 (myo3), mRNA	GO:0005886//plasma membrane;GO:0009506//plasmodesma;GO:0016459//myosin complex	GO:0003774//motor activity;GO:0005524//ATP binding	GO:0008152//metabolic process	gi|414870983|tpg|DAA49540.1|/0/TPA: myosin VIII ZMM3 [Zea mays]
NM_001143179.1	1418	4215	98.03%	161.841513816241	1921	97.74%	78.2936768886416	999	97.95%	31.7343317657789	3867	97.53%	136.000947685834	1440	98.45%	59.7160163835881	476	93.3%	24.405709626553	-	Zea mays hypothetical protein (LOC100216780), mRNA	GO:0009536//plastid	GO:0003824//catalytic activity;GO:0030246//carbohydrate binding	GO:0005975//carbohydrate metabolic process	gi|194704742|gb|ACF86455.1|/0/unknown [Zea mays]
NM_001147341.1	1475	4208	95.93%	155.328910037475	2683	95.05%	105.124563993251	3952	96.07%	120.688257218705	4270	99.46%	144.370961259339	1965	96.14%	78.3384729617412	1635	96.27%	80.5909832922507	-	Zea mays ankyrin repeat domain-containing protein 2 (LOC100272888), mRNA	-	-	-	gi|226530174|ref|NP_001140813.1|/5.5759e-178/ankyrin repeat domain-containing protein 2 [Zea mays]
NM_001111870.1	2054	4199	96.3%	111.30483221321	2141	96.88%	60.2409460004016	3244	96.98%	71.1410886290034	5681	96.59%	137.933051246166	2631	96.84%	75.3225433609225	2509	96.74%	88.8098098119517	-	Zea mays LOC542267 (csu849(atpb)), mRNA	GO:0005730//nucleolus;GO:0005747//mitochondrial respiratory chain complex I;GO:0005754//mitochondrial proton-transporting ATP synthase, catalytic core;GO:0009941//chloroplast envelope	GO:0005507//copper ion binding;GO:0005524//ATP binding;GO:0008266//poly(U) RNA binding;GO:0046933//proton-transporting ATP synthase activity, rotational mechanism	GO:0006200//ATP catabolic process;GO:0015986//ATP synthesis coupled proton transport;GO:0015991//ATP hydrolysis coupled proton transport;GO:0046686//response to cadmium ion	gi|162462751|ref|NP_001105340.1|/0/ATP synthase subunit beta, mitochondrial precursor [Zea mays]
NM_001112549.1	1323	4189	87.68%	172.392790702947	703	80.5%	30.7093791227995	835	91.46%	28.4293370018811	5390	92.14%	203.176237872563	1029	87.45%	45.736202054282	90	79.44%	4.94587781547649	-	Zea mays LOC100101533 (pco073925), mRNA	GO:0005576//extracellular region	GO:0004601//peroxidase activity;GO:0020037//heme binding;GO:0046872//metal ion binding	GO:0042744//hydrogen peroxide catabolic process;GO:0055114//oxidation-reduction process	gi|162460800|ref|NP_001106019.1|/0/peroxidase 42 precursor [Zea mays]
XM_008666427.1	1771	4182	97.63%	128.568344333058	2059	97.91%	67.1913459257983	3204	98.48%	81.4918255071413	3104	97.68%	87.4071872266503	1273	96.33%	42.2682638489884	874	97.18%	35.8800954250022	-	PREDICTED: Zea mays omega-6 fatty acid desaturase, chloroplastic (LOC100101547), mRNA	GO:0031969//chloroplast membrane	GO:0016491//oxidoreductase activity	GO:0006636//unsaturated fatty acid biosynthetic process;GO:0010205//photoinhibition	gi|414870356|tpg|DAA48913.1|/0/TPA: putative omega-6 fatty acid desaturase isoform 1 [Zea mays]
NM_001154034.1	2111	4180	92.09%	107.80940083404	1567	90.72%	42.8999038053869	3261	93.65%	69.5829225954874	5381	98.34%	127.121424881749	2307	98.2%	64.2634339346997	2196	99.48%	75.6318668578682	-	Zea mays LOC100281115 (gpm587), mRNA	GO:0009535//chloroplast thylakoid membrane;GO:0016021//integral component of membrane;GO:0042170//plastid membrane	GO:0034256//chlorophyll(ide) b reductase activity;GO:0047936//glucose 1-dehydrogenase [NAD(P)] activity	GO:0010304//PSII associated light-harvesting complex II catabolic process;GO:0015996//chlorophyll catabolic process;GO:0055114//oxidation-reduction process	gi|226507808|ref|NP_001147506.1|/0/LOC100281115 [Zea mays]
XM_008681538.1	2681	4177	97.87%	84.8274174490405	2408	97.8%	51.908110898594	2832	97.54%	47.581325406366	4908	98.62%	91.2959965342665	3442	98.28%	75.495074718258	2076	97.54%	56.297777870369	-	PREDICTED: Zea mays peroxisomal fatty acid beta-oxidation multifunctional protein-like (LOC103654691), mRNA	GO:0005618//cell wall;GO:0005777//peroxisome;GO:0005874//microtubule;GO:0009506//plasmodesma;GO:0009507//chloroplast	GO:0003729//mRNA binding;GO:0003857//3-hydroxyacyl-CoA dehydrogenase activity;GO:0004165//dodecenoyl-CoA delta-isomerase activity;GO:0004300//enoyl-CoA hydratase activity;GO:0008017//microtubule binding;GO:0008692//3-hydroxybutyryl-CoA epimerase activity;GO:0018812//3-hydroxyacyl-CoA dehydratase activity;GO:0050662//coenzyme binding	GO:0006635//fatty acid beta-oxidation;GO:0009695//jasmonic acid biosynthetic process;GO:0009908//flower development	gi|226510010|ref|NP_001148087.1|/0/LOC100281695 [Zea mays]
NM_001279538.1	6216	4156	99.24%	36.4026598009033	2060	98.55%	19.1527777793862	4365	97.8%	31.6310306232089	4713	98.47%	37.8120677511429	2812	98.73%	26.6016685417763	2442	98.87%	28.5624443843768	-	Zea mays callose synthase (Tie-dyed2), mRNA	GO:0000148//1,3-beta-D-glucan synthase complex;GO:0009504//cell plate;GO:0009506//plasmodesma	GO:0003843//1,3-beta-D-glucan synthase activity	GO:0006075//(1->3)-beta-D-glucan biosynthetic process	gi|525344944|ref|NP_001266467.1|/0/callose synthase [Zea mays]
NM_001156775.1	886	4142	99.1%	254.533504232626	2306	99.1%	150.418459398841	3112	98.98%	158.214384774546	5370	99.44%	302.262699868078	4449	99.32%	295.279468954451	5288	99.32%	433.92876722023	-	Zea mays glycine-rich protein A3 (LOC100283877), mRNA	-	-	-	gi|308080368|ref|NP_001183453.1|/3.44069e-07/glycine/proline-rich family protein [Zea mays]
NM_001153039.1	1573	4139	98.86%	143.263411169947	2714	94.72%	99.7141234548011	2394	99.94%	68.5544299357435	3700	99.94%	117.305127223424	3388	92.94%	126.654097996473	1440	99.68%	66.5571148111929	-	Zea mays hypothetical protein (LOC100280101), mRNA	GO:0005634//nucleus	GO:0004518//nuclease activity;GO:0043565//sequence-specific DNA binding	GO:0031063//regulation of histone deacetylation;GO:0045892//negative regulation of transcription, DNA-templated;GO:0050832//defense response to fungus;GO:0090305//nucleic acid phosphodiester bond hydrolysis	gi|238014240|gb|ACR38155.1|/1.95099e-109/unknown [Zea mays]
XM_008653032.1	1041	4135	98.75%	216.268549917341	2749	90.2%	152.615823887669	2807	99.9%	121.459582368109	4134	99.81%	198.044933358307	2026	83.29%	114.444065906104	1350	85.21%	94.2852499982046	-	PREDICTED: Zea mays LOC100278234 (cl24572_1), transcript variant X1, mRNA	-	-	-	gi|670420793|ref|XP_008651254.1|/5.15067e-109/PREDICTED: uncharacterized protein LOC100278234 isoform X1 [Zea mays]
NM_001149907.1	815	4128	99.14%	275.772314328587	2046	99.26%	145.085354708712	3153	99.26%	174.263512034165	4386	99.51%	268.383005480699	1638	99.14%	118.184590829838	1277	98.65%	113.918434066679	-	Zea mays LOC100276013 (pco149145), mRNA	GO:0009535//chloroplast thylakoid membrane;GO:0009941//chloroplast envelope	-	-	gi|226496830|ref|NP_001143379.1|/4.12468e-71/uncharacterized protein LOC100276013 [Zea mays]
NM_001111426.1	1097	4126	96.9%	204.781716977768	25958	97.08%	1367.54037029182	46916	98.63%	1926.43540088568	5363	96.63%	243.806434243681	24160	98.18%	1295.07485019965	36939	96.81%	2448.15676864223	-	Zea mays tonoplast intrinsic protein1 (tip1), mRNA	GO:0005774//vacuolar membrane;GO:0005783//endoplasmic reticulum;GO:0005794//Golgi apparatus;GO:0005886//plasma membrane;GO:0009507//chloroplast;GO:0016021//integral component of membrane;GO:0043674//columella	GO:0005215//transporter activity	GO:0030104//water homeostasis;GO:0042742//defense response to bacterium;GO:0080170//hydrogen peroxide transmembrane transport	gi|162459183|ref|NP_001104896.1|/3.30612e-154/aquaporin TIP1-1 [Zea mays]
NM_001154726.1	2193	4125	98.54%	102.412721020528	115198	99.32%	3035.86085776421	3246	95.26%	66.6729980380822	11005	99.04%	250.262286781345	161899	99.22%	4341.20307390241	10310	98.45%	341.806841805824	-	Zea mays LOC100281806 (pco083553), mRNA	GO:0005618//cell wall;GO:0005739//mitochondrion;GO:0005774//vacuolar membrane;GO:0005794//Golgi apparatus;GO:0005829//cytosol;GO:0005886//plasma membrane;GO:0009941//chloroplast envelope;GO:0048046//apoplast	GO:0005524//ATP binding;GO:0031625//ubiquitin protein ligase binding	GO:0009408//response to heat;GO:0009615//response to virus;GO:0009617//response to bacterium;GO:0009644//response to high light intensity;GO:0016567//protein ubiquitination;GO:0042542//response to hydrogen peroxide;GO:0046686//response to cadmium ion	gi|226500092|ref|NP_001148198.1|/0/heat shock cognate 70 kDa protein 2 [Zea mays]
XM_008658193.1	2163	4093	85.58%	103.027653604728	1823	85.11%	48.7086064284054	1856	82.57%	38.6510728092083	2986	94.45%	68.845772495111	1004	83.91%	27.2949159079646	535	84.42%	17.9828275912228	-	PREDICTED: Zea mays phosphoglycerate kinase, chloroplastic-like (LOC103635817), mRNA	GO:0005618//cell wall;GO:0005634//nucleus;GO:0005739//mitochondrion;GO:0005829//cytosol;GO:0009570//chloroplast stroma;GO:0009579//thylakoid;GO:0009941//chloroplast envelope;GO:0010319//stromule;GO:0016020//membrane;GO:0048046//apoplast	GO:0004618//phosphoglycerate kinase activity;GO:0005524//ATP binding	GO:0006096//glycolytic process;GO:0009409//response to cold;GO:0016310//phosphorylation;GO:0019253//reductive pentose-phosphate cycle;GO:0046686//response to cadmium ion	gi|226530482|ref|NP_001147628.1|/0/phosphoglycerate kinase [Zea mays]
NM_001156293.1	738	4092	92.41%	301.889388103569	1592	91.06%	124.670085345627	1301	92.14%	79.4074107433732	5852	93.5%	395.450336151964	2842	92.01%	226.44997602486	1103	90.92%	108.662544021568	-	Zea mays LOC100283392 (pco096955), mRNA	GO:0005829//cytosol;GO:0005886//plasma membrane;GO:0009507//chloroplast	GO:0004601//peroxidase activity;GO:0051920//peroxiredoxin activity	GO:0009407//toxin catabolic process;GO:0046686//response to cadmium ion;GO:0055114//oxidation-reduction process	gi|226505300|ref|NP_001149765.1|/4.83908e-112/LOC100283392 [Zea mays]
NM_001155874.1	696	4080	98.56%	319.168121409931	2860	98.42%	237.482902783772	2305	98.71%	149.176972997611	3176	99.43%	227.570124739394	1491	97.56%	125.971694451234	941	98.28%	98.2971897387093	-	Zea mays 50S ribosomal protein L34 (LOC100282969), mRNA	GO:0005840//ribosome;GO:0009536//plastid	GO:0003735//structural constituent of ribosome	GO:0006412//translation	gi|226532888|ref|NP_001149346.1|/2.86187e-59/50S ribosomal protein L34 [Zea mays]
NM_001175286.1	1436	4076	99.93%	154.54263732238	1929	95.89%	77.634246632801	4838	99.72%	151.757975568511	4769	89.55%	165.621561896586	2255	88.65%	92.3414465471203	2685	90.32%	135.941033731163	-	Zea mays LOC100382552 (pco156020), mRNA	-	-	-	gi|293334731|ref|NP_001168757.1|/1.68774e-31/uncharacterized protein LOC100382552 [Zea mays]
NM_001148043.1	1070	4076	98.6%	207.404885228914	2428	98.79%	131.141594542665	984	99.91%	41.4239416283316	3338	99.44%	155.577413887023	580	81.5%	31.8748964917693	341	80.37%	23.1702819865785	-	Zea mays uncharacterized LOC100273627 (LOC100273627), mRNA	-	-	-	gi|226508178|ref|NP_001141515.1|/1.29856e-176/uncharacterized protein LOC100273627 [Zea mays]
XM_008651377.1	3129	4061	98.82%	70.6636408744124	1688	97.89%	31.1775823024525	1541	98.37%	22.1838630724079	3180	98.56%	50.683377738279	1481	97.6%	27.8326182341015	652	97.83%	15.1496552683455	-	PREDICTED: Zea mays uncharacterized LOC103630315 (LOC103630315), mRNA	GO:0031969//chloroplast membrane	GO:0003824//catalytic activity;GO:0005525//GTP binding	GO:0008152//metabolic process;GO:0010027//thylakoid membrane organization;GO:0010228//vegetative to reproductive phase transition of meristem	gi|670417578|ref|XP_008649599.1|/0/PREDICTED: uncharacterized protein LOC103630315 [Zea mays]
NM_001137011.1	1273	4060	96.62%	173.646571853451	2852	92.85%	129.478205813745	2717	98.74%	96.1393840030188	3376	94.82%	132.256805217167	1670	88.45%	77.1423091545123	1105	91.28%	63.1094786297663	-	Zea mays IAA17-auxin-responsive Aux/IAA family member (LOC100191581), mRNA	GO:0005634//nucleus	GO:0046983//protein dimerization activity	GO:0006355//regulation of transcription, DNA-templated;GO:0006417//regulation of translation;GO:0009734//auxin-activated signaling pathway	gi|212275117|ref|NP_001130483.1|/4.98751e-131/IAA17-auxin-responsive Aux/IAA family member [Zea mays]
XM_008650345.1	783	4050	97.57%	281.618930655822	2537	85.7%	187.255361107205	2080	97.7%	119.657981715124	2892	98.85%	184.196137908292	1261	98.34%	94.7017254358779	620	97.57%	57.5692597832092	-	PREDICTED: Zea mays uncharacterized LOC103629171 (LOC103629171), mRNA	GO:0005739//mitochondrion	-	-	gi|670414856|ref|XP_008648567.1|/2.1545e-49/PREDICTED: uncharacterized protein LOC103629171 [Zea mays]
NM_001155506.1	1833	4033	98.36%	119.793799864386	2972	97.82%	93.7048123568049	7601	97.93%	186.787740198404	4290	97.87%	116.71826430977	3514	97.6%	112.731129777003	4428	99.45%	175.632897116132	-	Zea mays vacuolar ATP synthase subunit B (LOC100282598), mRNA	GO:0005794//Golgi apparatus;GO:0005886//plasma membrane;GO:0009506//plasmodesma;GO:0009507//chloroplast;GO:0033180//proton-transporting V-type ATPase, V1 domain	GO:0005524//ATP binding;GO:0016820//hydrolase activity, acting on acid anhydrides, catalyzing transmembrane movement of substances;GO:0051015//actin filament binding	GO:0010255//glucose mediated signaling pathway;GO:0015991//ATP hydrolysis coupled proton transport;GO:0046034//ATP metabolic process;GO:0046686//response to cadmium ion;GO:0051017//actin filament bundle assembly;GO:0051693//actin filament capping	gi|226492645|ref|NP_001148978.1|/0/vacuolar ATP synthase subunit B [Zea mays]
NM_001153308.1	1193	4027	95.05%	183.784876103821	2385	95.22%	115.537640696883	2054	97.4%	77.5532667115719	2526	97.4%	105.593429668403	1428	91.03%	70.386979858895	1040	97.74%	63.3802012095596	-	Zea mays uncharacterized LOC100280383 (LOC100280383), mRNA	-	-	GO:0006979//response to oxidative stress;GO:0007568//aging;GO:0009611//response to wounding;GO:0009753//response to jasmonic acid	gi|195646462|gb|ACG42699.1|/2.19374e-84/senescence-associated protein DIN1 [Zea mays]
NM_001137536.1	1650	4026	99.64%	132.84903688804	2389	99.88%	83.6773197089004	5752	99.94%	157.027253081667	3721	99.94%	112.465603803541	2469	99.88%	87.9917009392382	3512	99.94%	154.750222092676	-	Zea mays photolyase/blue-light receptor PHR2 (LOC100192113), mRNA	-	GO:0003913//DNA photolyase activity	GO:0006281//DNA repair	gi|212275814|ref|NP_001131008.1|/0/uncharacterized LOC100192113 [Zea mays]
XM_008667421.1	2982	4004	92.62%	73.1063352381654	16384	96.11%	317.532260688805	6145	97.62%	92.8227323962491	3087	92.59%	51.6265357308708	12379	92.15%	244.108268998257	15287	93.8%	372.713689546707	-	PREDICTED: Zea mays probable galactinol--sucrose galactosyltransferase 2 (LOC103644222), mRNA	GO:0009506//plasmodesma	GO:0047274//galactinol-sucrose galactosyltransferase activity;GO:0052692//raffinose alpha-galactosidase activity	GO:0006979//response to oxidative stress;GO:0034484//raffinose catabolic process;GO:0080167//response to karrikin	gi|108711675|gb|ABF99470.1|/0/Raffinose synthase or seed imbibition protein Sip1 containing protein, expressed [Oryza sativa Japonica Group]
XM_008661116.1	3135	3998	93.65%	69.4342627498081	1704	91.55%	31.4128688030592	842	70.3%	12.0980297100106	6039	95.69%	96.066391514673	1749	95.06%	32.8062682404399	1294	89.22%	30.0094094514931	-	PREDICTED: Zea mays arginine decarboxylase 1 (LOC103638134), mRNA	-	GO:0008792//arginine decarboxylase activity	GO:0006527//arginine catabolic process;GO:0006979//response to oxidative stress;GO:0008295//spermidine biosynthetic process;GO:0009409//response to cold;GO:0009446//putrescine biosynthetic process;GO:0009611//response to wounding;GO:0009651//response to salt stress;GO:0009737//response to abscisic acid;GO:0009753//response to jasmonic acid;GO:0048316//seed development;GO:0080167//response to karr…	gi|115466192|ref|NP_001056695.1|/0/Os06g0131300 [Oryza sativa Japonica Group]
NM_001157845.1	1585	3997	90.35%	137.300925800666	2628	86.69%	95.8234161361904	5180	99.05%	147.211112095863	3479	89.02%	109.463455991302	1347	92.68%	49.9738600724706	2210	92.81%	101.373332865227	-	Zea mays RNA binding S1 (LOC100284950), mRNA	GO:0005634//nucleus;GO:0009570//chloroplast stroma	GO:0003723//RNA binding	GO:0009409//response to cold	gi|226509759|ref|NP_001151317.1|/0/RNA binding S1 [Zea mays]
XM_008646382.1	2960	3996	95.68%	73.5025409011695	3144	93.51%	61.385582529427	2671	96.96%	40.6464178393221	3562	98.31%	60.0131188610438	2259	93.31%	44.8775445929347	1479	94.83%	36.3276396451416	-	PREDICTED: Zea mays BEL1-like homeodomain protein 7 (LOC103625988), mRNA	GO:0005634//nucleus	GO:0003700//sequence-specific DNA binding transcription factor activity;GO:0043565//sequence-specific DNA binding	GO:0006355//regulation of transcription, DNA-templated	gi|226531842|ref|NP_001147963.1|/0/BEL1-related homeotic protein 30 [Zea mays]
NM_001147634.1	1300	3994	99.85%	167.275868010981	3394	97.77%	150.884296004705	12551	98.85%	434.885650229514	5245	97.77%	201.208412072189	5755	99.85%	260.31940498918	11024	99.15%	616.533344966038	-	Zea mays uncharacterized LOC100273190 (LOC100273190), mRNA	GO:0005887//integral component of plasma membrane	GO:0008515//sucrose transmembrane transporter activity	GO:0010150//leaf senescence;GO:0015770//sucrose transport;GO:0071215//cellular response to abscisic acid stimulus;GO:0071446//cellular response to salicylic acid stimulus;GO:0071470//cellular response to osmotic stress	gi|226508826|ref|NP_001141106.1|/0/uncharacterized protein LOC100273190 [Zea mays]
NM_001156362.1	1177	3988	98.39%	184.479142272484	9436	94.9%	463.326376405791	10377	99.41%	397.132522429044	5928	99.75%	251.17460360648	10477	97.88%	523.437759473773	30678	99.92%	1895.00909299988	-	Zea mays LOC100283461 (pco152469), mRNA	-	-	-	gi|226491594|ref|NP_001149834.1|/4.38217e-124/LOC100283461 [Zea mays]
NM_001154284.1	1780	3985	98.93%	121.892478356704	1801	98.82%	58.4748701005436	1546	98.15%	39.1227692064143	3471	98.48%	97.2475356726403	1647	98.93%	54.40992961883	567	98.26%	23.1592118001208	-	Zea mays violaxanthin de-epoxidase (LOC100281366), mRNA	GO:0009534//chloroplast thylakoid;GO:0031977//thylakoid lumen	GO:0046422//violaxanthin de-epoxidase activity	GO:0006631//fatty acid metabolic process;GO:0009408//response to heat;GO:0010028//xanthophyll cycle;GO:0015994//chlorophyll metabolic process;GO:0055114//oxidation-reduction process	gi|226508670|ref|NP_001147756.1|/0/violaxanthin de-epoxidase [Zea mays]
NM_001155756.1	857	3984	99.77%	253.108710791529	2328	99.3%	156.992067623158	2840	98.95%	149.271747991403	1631	99.07%	94.9111274763344	768	99.07%	52.6968875811297	1050	99.07%	89.0777410523684	-	Zea mays iron-sulfur assembly protein IscA (LOC100282850), mRNA	GO:0009536//plastid	GO:0005198//structural molecule activity;GO:0051536//iron-sulfur cluster binding	GO:0016226//iron-sulfur cluster assembly	gi|226497192|ref|NP_001149228.1|/2.62756e-98/iron-sulfur assembly protein IscA [Zea mays]
NM_001158313.1	2337	3980	99.14%	92.7241676687917	1727	98.29%	42.7079947220111	3414	98.89%	65.8028804428681	5611	99.61%	119.736221686621	2291	99.02%	57.6462344982726	3163	99.53%	98.4013818982356	-	Zea mays LOC100285420 (AY103944), mRNA	GO:0005829//cytosol	GO:0000166//nucleotide binding;GO:0003723//RNA binding	GO:0006446//regulation of translational initiation;GO:0009651//response to salt stress;GO:0046686//response to cadmium ion;GO:0060211//regulation of nuclear-transcribed mRNA poly(A) tail shortening	gi|226496737|ref|NP_001151785.1|/0/LOC100285420 [Zea mays]
NM_001158924.1	2503	3979	89.41%	86.552909914252	2272	86.18%	52.4593654002348	4280	95.69%	77.0234592802083	4736	95.92%	94.3615003422814	3579	86.18%	84.0824612961862	4155	93.65%	120.689891391363	-	Zea mays LOC100286036 (AY104511), mRNA	GO:0005829//cytosol	GO:0004471//malate dehydrogenase (decarboxylating) (NAD+) activity;GO:0046872//metal ion binding;GO:0051287//NAD binding	GO:0006108//malate metabolic process;GO:0051260//protein homooligomerization;GO:0055114//oxidation-reduction process	gi|414880684|tpg|DAA57815.1|/0/TPA: malic enzyme [Zea mays]
XM_008653725.1	581	3959	98.62%	371.003454360591	3823	96.21%	380.280206293877	4942	96.9%	383.148128916572	3726	98.28%	319.823750312245	1990	93.46%	201.410223455174	2526	92.77%	316.095222409357	-	PREDICTED: Zea mays LOC100275971 (IDP1688), mRNA	-	-	-	gi|670422031|ref|XP_008651947.1|/7.45643e-52/PREDICTED: uncharacterized protein At2g23090 [Zea mays]
NM_001154267.1	969	3957	92.36%	222.336547296508	4348	94.32%	259.323165063642	8921	94.63%	414.69601560467	2299	93.7%	118.320279702257	2296	86.89%	139.332578394469	3681	86.89%	276.186698359034	-	Zea mays photosystem II core complex proteins psbY (LOC100281349), mRNA	GO:0016020//membrane;GO:0044424	-	-	gi|226503427|ref|NP_001147739.1|/4.21916e-50/photosystem II core complex proteins psbY [Zea mays]
NM_001154405.1	2450	3948	97.76%	87.7363662820309	679	97.47%	16.0169288039341	1084	97.47%	19.9298164160732	4319	97.88%	87.9146219927019	1084	97.67%	26.0176319091298	859	97.02%	25.4910542609659	-	Zea mays LOC100281487 (gpm636), mRNA	GO:0009897//external side of plasma membrane	GO:0005524//ATP binding;GO:0015416//organic phosphonate transmembrane-transporting ATPase activity	GO:0006200//ATP catabolic process;GO:0009611//response to wounding;GO:0009651//response to salt stress;GO:0009737//response to abscisic acid;GO:0015716//organic phosphonate transport;GO:0015748;GO:0080051//cutin transport	gi|414586161|tpg|DAA36732.1|/0/TPA: ABC transporter C05D10.3 in III [Zea mays]
NM_001154560.1	665	3934	97.59%	322.093005742357	2082	91.13%	180.940020454644	1560	98.8%	105.667894379258	3515	99.55%	263.601378746351	1410	90.83%	124.681504633478	638	98.5%	69.7524957597411	-	Zea mays LOC100281641 (TIDP2957), mRNA	GO:0005840//ribosome;GO:0009570//chloroplast stroma;GO:0009941//chloroplast envelope;GO:0016020//membrane	GO:0003735//structural constituent of ribosome	GO:0006412//translation;GO:0019243//methylglyoxal catabolic process to D-lactate;GO:0019288//isopentenyl diphosphate biosynthetic process, methylerythritol 4-phosphate pathway	gi|226502588|ref|NP_001148032.1|/3.64175e-68/LOC100281641 [Zea mays]
NM_001138079.1	1398	3933	64.88%	153.174107648121	1743	47.85%	72.0552734896686	1636	47.78%	52.712817308137	5190	98.28%	185.141671303695	3124	54.01%	131.403950230758	2763	53.72%	143.692609399982	-	Zea mays LOC100192891 (csu308), mRNA	GO:0005739//mitochondrion;GO:0009706//chloroplast inner membrane;GO:0010007//magnesium chelatase complex;GO:0048046//apoplast	GO:0016531//copper chaperone activity;GO:0016851//magnesium chelatase activity	GO:0000302//response to reactive oxygen species;GO:0006598//polyamine catabolic process;GO:0006612//protein targeting to membrane;GO:0006816//calcium ion transport;GO:0006827//high-affinity iron ion transmembrane transport;GO:0006878//cellular copper ion homeostasis;GO:0007030//Golgi organization;GO:0007568//aging;GO:0009611//response to wounding;GO:0009651//response to salt stress;GO:0009805//co…	gi|413937114|gb|AFW71665.1|/2.1683e-36/hypothetical protein ZEAMMB73_148745, partial [Zea mays]
XM_008646944.1	2668	3928	98.61%	80.1593593924687	2717	99.29%	58.8544585159784	4267	99.03%	72.040533107325	5002	98.76%	93.497899787519	2902	99.18%	63.9611332862357	2571	99.59%	70.0611028466169	-	PREDICTED: Zea mays uncharacterized LOC103626522 (LOC103626522), mRNA	GO:0009507//chloroplast	GO:0003723//RNA binding	GO:0006950//response to stress	gi|530277800|gb|AGT15886.1|/0/heat shock factor protein [Saccharum hybrid cultivar R570]
NM_001154118.1	943	3928	98.52%	226.792333890887	2315	97.14%	141.877934682988	3386	98.52%	161.739226347195	3407	96.29%	180.179108702007	1451	97.45%	90.4816031854066	1267	97.14%	97.6844959973151	-	Zea mays chloroplast oxygen-evolving complex/thylakoid lumenal 25.6kDa protein (LOC100281199), mRNA	GO:0009536//plastid;GO:0009654//photosystem II oxygen evolving complex;GO:0019898//extrinsic component of membrane;GO:0031977//thylakoid lumen	GO:0005509//calcium ion binding	GO:0015979//photosynthesis	gi|226491834|ref|NP_001147590.1|/3.54853e-148/chloroplast oxygen-evolving complex/thylakoid lumenal 25.6kDa protein [Zea mays]
NM_001153878.1	1866	3917	96.73%	114.290600893129	4346	94.32%	134.602658554404	2569	95.28%	62.0144027190715	3368	96.52%	90.0128342939655	1994	98.18%	62.8373818761403	2071	92.66%	80.6917580123375	-	Zea mays LOC100280958 (IDP641), mRNA	-	GO:0016758//transferase activity, transferring hexosyl groups	GO:0008152//metabolic process	gi|226509248|ref|NP_001147350.1|/0/LOC100280958 [Zea mays]
NM_001148528.1	987	3915	98.58%	215.964912475574	1953	97.67%	114.356444958994	2190	98.58%	99.946378548848	3890	97.37%	196.551536002167	1987	97.87%	118.381893376281	1138	89.97%	83.8273674001825	-	Zea mays 50S ribosomal protein L17 (LOC100274150), mRNA	GO:0005840//ribosome;GO:0009570//chloroplast stroma;GO:0009941//chloroplast envelope	GO:0003723//RNA binding;GO:0003735//structural constituent of ribosome	GO:0006412//translation	gi|226510125|ref|NP_001142000.1|/1.40988e-122/50S ribosomal protein L17 [Zea mays]
NM_001153021.1	1522	3914	96.52%	140.015060635215	1986	92.05%	75.4119458364239	3494	93.5%	103.406621377552	3830	93.1%	125.4954889404	2375	92.44%	91.7600261789261	2026	94.48%	96.7799752142471	-	Zea mays hypothetical protein (LOC100280083), mRNA	GO:0000325//plant-type vacuole;GO:0005794//Golgi apparatus;GO:0005886//plasma membrane;GO:0009506//plasmodesma;GO:0033179//proton-transporting V-type ATPase, V0 domain	GO:0015078//hydrogen ion transmembrane transporter activity;GO:0016787//hydrolase activity	GO:0008152//metabolic process;GO:0015991//ATP hydrolysis coupled proton transport	gi|226496671|ref|NP_001146493.1|/3.8435e-141/hypothetical protein [Zea mays]
NM_001158256.1	1073	3912	98.7%	198.503289500104	1640	98.79%	88.3323289885587	1772	99.07%	74.3882078635445	2242	95.25%	104.202917761397	1145	95.15%	62.7495090093698	1101	95.43%	74.6016297112231	-	Zea mays ribonucleoprotein A (LOC100285364), mRNA	GO:0009579//thylakoid;GO:0044434	GO:0003676//nucleic acid binding	GO:0050896//response to stimulus	gi|226502782|ref|NP_001151728.1|/3.33219e-135/ribonucleoprotein A [Zea mays]
NM_001153939.1	771	3908	90.53%	275.974376559322	1915	81.71%	143.545623314705	1523	80.16%	88.9786117661383	2879	98.57%	186.222125911425	947	96.76%	72.2270984081241	496	97.28%	46.7722235125839	-	Zea mays plastoquinol-plastocyanin reductase (LOC100281020), mRNA	GO:0009512//cytochrome b6f complex;GO:0009535//chloroplast thylakoid membrane	-	-	gi|308081955|ref|NP_001183898.1|/2.03727e-69/uncharacterized protein LOC100502491 [Zea mays]
NM_001153455.1	1624	3904	99.75%	130.88575062861	16114	99.94%	573.446477840815	6738	99.82%	186.889577451113	4050	99.32%	124.369243234241	9030	99.75%	326.968784390526	7964	99.75%	356.538098867048	-	Zea mays YLS5 (LOC100280536), mRNA	-	GO:0003677//DNA binding;GO:0016798//hydrolase activity, acting on glycosyl bonds;GO:0019172//glyoxalase III activity;GO:0046872//metal ion binding	GO:0019249//lactate biosynthetic process	gi|226498180|ref|NP_001146927.1|/0/YLS5 [Zea mays]
XM_008666985.1	1293	3902	88.63%	164.30747592241	2254	98.69%	100.746726093905	1074	99.3%	37.4150092433665	903	86.31%	34.8283755576949	563	92.42%	25.604390212026	651	95.44%	36.6052335118062	-	PREDICTED: Zea mays uncharacterized LOC100192782 (LOC100192782), mRNA	GO:0009706//chloroplast inner membrane	-	-	gi|413933421|gb|AFW67972.1|/2.64502e-142/HPP [Zea mays]
NM_001154266.1	1112	3902	98.29%	191.051768316256	2741	98.02%	142.455690944654	2877	97.48%	116.540043272614	1899	98.56%	85.1655922534329	1379	97.84%	72.9229192825917	1057	97.48%	69.1084126880326	-	Zea mays plastid-specific 30S ribosomal protein 2 (LOC100281348), mRNA	GO:0005840//ribosome;GO:0009570//chloroplast stroma;GO:0009579//thylakoid	GO:0000166//nucleotide binding;GO:0003676//nucleic acid binding	-	gi|226499642|ref|NP_001147738.1|/7.26166e-160/plastid-specific 30S ribosomal protein 2 [Zea mays]
NM_001149615.1	1875	3898	98.83%	113.190283232695	2352	98.51%	72.4955919801983	4028	99.09%	96.767225723818	5686	98.88%	151.234047954771	3580	99.15%	112.275842300112	3409	99.31%	132.186300188001	-	Zea mays LOC100275561 (pco141591), mRNA	GO:0009570//chloroplast stroma	-	GO:0006879//cellular iron ion homeostasis;GO:0016226//iron-sulfur cluster assembly;GO:2000030//regulation of response to red or far red light	gi|226507050|ref|NP_001143087.1|/0/uncharacterized protein LOC100275561 [Zea mays]
XM_008666489.1	2174	3888	99.22%	97.3722712950175	2570	99.91%	68.320201534246	3580	98.71%	74.1760302846871	2612	98.34%	59.91804382255	1923	98.44%	52.0144860660704	2158	98.8%	72.1693208782128	-	PREDICTED: Zea mays phosphoglucan phosphatase LSF1, chloroplastic (LOC103643331), mRNA	GO:0009569//chloroplast starch grain;GO:0009570//chloroplast stroma	GO:0008138//protein tyrosine/serine/threonine phosphatase activity;GO:0019203//carbohydrate phosphatase activity	GO:0005983//starch catabolic process;GO:0006470//protein dephosphorylation	gi|670366584|ref|XP_008664711.1|/0/PREDICTED: phosphoglucan phosphatase LSF1, chloroplastic [Zea mays]
NM_001147805.1	890	3874	98.76%	236.994459801191	2223	93.15%	144.352733185462	2774	93.26%	140.396587035696	2871	99.78%	160.87448857168	1466	93.15%	96.860906886709	1064	93.15%	86.9185232992188	-	Zea mays hypothetical protein (LOC100273366), mRNA	GO:0009570//chloroplast stroma;GO:0009941//chloroplast envelope;GO:0015934//large ribosomal subunit	GO:0003735//structural constituent of ribosome	GO:0006412//translation	gi|115451609|ref|NP_001049405.1|/5.51662e-122/Os03g0219900 [Oryza sativa Japonica Group]
NM_001148680.1	1689	3874	99.88%	124.881627722356	2233	99.35%	76.4072604830205	9057	99.88%	241.543201635129	5818	99.35%	171.786116058181	2242	99.64%	78.0567609787112	4443	99.82%	191.252614844395	-	Zea mays benzoxazinone synthesis9 (bx9), mRNA	-	GO:0047254	GO:0008152//metabolic process	gi|226505740|ref|NP_001142152.1|/0/DIMBOA UDP-glucosyltransferase BX9 [Zea mays]
NM_001153217.1	1753	3870	99.83%	120.198108338098	3530	99.89%	116.377318042476	3827	99.6%	98.3369301490355	5564	99.89%	158.288439885492	3757	99.77%	126.027071963282	3254	99.89%	134.957290501962	-	Zea mays LOC100280289 (pco109407), mRNA	GO:0005783//endoplasmic reticulum;GO:0016020//membrane;GO:0016023//cytoplasmic membrane-bounded vesicle	-	GO:0015031//protein transport	gi|226528621|ref|NP_001146689.1|/0/uncharacterized protein LOC100280289 [Zea mays]
XM_008675815.1	2422	3864	98.22%	86.8623476288708	2262	98.14%	53.9751697671458	3169	98.47%	58.937023755646	6206	98.8%	127.785514489912	3825	98.89%	92.8670965977739	3513	98.84%	105.4544058038	-	PREDICTED: Zea mays acyltransferase-like protein At1g54570, chloroplastic (LOC103650176), mRNA	GO:0009536//plastid	GO:0004144//diacylglycerol O-acyltransferase activity	GO:0019432//triglyceride biosynthetic process;GO:0033306//phytol metabolic process	gi|115436538|ref|NP_001043027.1|/0/Os01g0362100 [Oryza sativa Japonica Group]
NM_001111969.1	1457	3860	94.99%	144.243528243481	3013	94.23%	119.512996413961	1956	94.78%	60.4713130839959	5842	94.72%	199.961319676738	2703	94.65%	109.091537148203	1838	94.58%	91.7163310536947	-	Zea mays octopine synthase binding factor1 (obf1), mRNA	GO:0005634//nucleus	GO:0003700//sequence-specific DNA binding transcription factor activity;GO:0043565//sequence-specific DNA binding;GO:0046982//protein heterodimerization activity	GO:0009267//cellular response to starvation;GO:0045893//positive regulation of transcription, DNA-templated;GO:2000693//positive regulation of seed maturation	gi|195634771|gb|ACG36854.1|/6.22479e-71/ocs element-binding factor 1 [Zea mays]
XM_008647754.1	1082	3848	99.63%	193.631667958992	1459	97.87%	77.9298044260243	1726	99.45%	71.8544436285893	2963	97.23%	136.567822265526	1186	97.87%	64.4557988813581	904	99.63%	60.7437903089686	-	PREDICTED: Zea mays ferredoxin-thioredoxin reductase, variable chain, chloroplastic (LOC100191544), mRNA	GO:0009507//chloroplast	GO:0016992//lipoate synthase activity;GO:0051539//4 iron, 4 sulfur cluster binding	GO:0009107//lipoate biosynthetic process;GO:0015979//photosynthesis	gi|2498397|sp|P80680.1|FTRV_MAIZE/9.64922e-52/RecName: Full=Ferredoxin-thioredoxin reductase, variable chain; Short=FTR-V; AltName: Full=Ferredoxin-thioredoxin reductase subunit A; Short=FTR-A [Zea mays]
NM_001148819.1	2170	3836	99.82%	96.2470547523079	1245	99.77%	33.1577591634486	1119	99.4%	23.2279270305769	7321	99.95%	168.249842528512	1995	99.86%	54.0614554236099	1305	99.95%	43.7231553332688	-	Zea mays uncharacterized LOC100274460 (LOC100274460), mRNA	-	-	GO:0009658//chloroplast organization	gi|297723401|ref|NP_001174064.1|/0/Os04g0583150 [Oryza sativa Japonica Group]
XM_008666521.1	1323	3835	99.4%	157.824385854811	2079	99.55%	90.81763754808	3315	99.17%	112.866170252977	4388	99.24%	165.405812947088	1890	99.32%	84.0052690792935	1613	98.56%	88.6411212929287	-	PREDICTED: Zea mays 30S ribosomal protein S5, chloroplastic (LOC103643355), mRNA	GO:0005634//nucleus;GO:0009535//chloroplast thylakoid membrane;GO:0009570//chloroplast stroma;GO:0015935//small ribosomal subunit	GO:0003723//RNA binding;GO:0003735//structural constituent of ribosome	GO:0006412//translation;GO:0009409//response to cold;GO:0046686//response to cadmium ion	gi|414870709|tpg|DAA49266.1|/6.5206e-176/TPA: 30S ribosomal protein S5 [Zea mays]
NM_001155048.1	1519	3832	97.76%	137.352418371385	1595	97.5%	60.6845965183023	1117	95.19%	33.1234450314751	4594	95.85%	150.826346239972	1406	97.24%	54.4292204264916	817	95.19%	39.1043436313964	-	Zea mays homeodomain leucine zipper protein CPHB-5 (LOC100282136), mRNA	GO:0005634//nucleus	GO:0000976//transcription regulatory region sequence-specific DNA binding;GO:0003700//sequence-specific DNA binding transcription factor activity	GO:0006355//regulation of transcription, DNA-templated	gi|226496749|ref|NP_001148520.1|/1.25358e-163/homeodomain leucine zipper protein CPHB-5 [Zea mays]
NM_001157816.1	801	3816	91.39%	259.384746917152	2226	84.89%	160.608379102733	2749	85.27%	154.590329953188	3042	95.63%	189.395949624618	1332	87.64%	97.7859087260091	1352	96.63%	122.717046262055	-	Zea mays 50S ribosomal protein L18 (LOC100284921), mRNA	GO:0005840//ribosome;GO:0009570//chloroplast stroma;GO:0009941//chloroplast envelope	GO:0003723//RNA binding;GO:0003735//structural constituent of ribosome	GO:0006412//translation	gi|226505694|ref|NP_001151288.1|/9.67363e-90/50S ribosomal protein L18 [Zea mays]
XM_008664089.1	2790	3809	98.06%	74.3319204281308	1587	94.34%	32.8736766217537	12765	97.2%	206.089903665694	4749	98.96%	84.8871513481056	2370	94.66%	49.951520215967	3695	98.6%	96.2877320302255	-	PREDICTED: Zea mays LOC541942 (csu503(met)), mRNA	GO:0005774//vacuolar membrane;GO:0005777//peroxisome;GO:0005829//cytosol;GO:0005886//plasma membrane;GO:0009506//plasmodesma;GO:0009570//chloroplast stroma;GO:0009941//chloroplast envelope;GO:0048046//apoplast	GO:0003871//5-methyltetrahydropteroyltriglutamate-homocysteine S-methyltransferase activity;GO:0005507//copper ion binding;GO:0008270//zinc ion binding;GO:0008705//methionine synthase activity	GO:0009086//methionine biosynthetic process;GO:0009651//response to salt stress;GO:0010043//response to zinc ion;GO:0032259//methylation;GO:0046686//response to cadmium ion	gi|414869036|tpg|DAA47593.1|/0/TPA: putative methionine synthase family protein [Zea mays]
NM_001138951.1	1148	3806	98.08%	180.507594960544	1857	94.77%	93.4857832188384	2089	95.3%	81.9665493239354	2485	98.43%	107.951454545926	1440	96.34%	73.7607240696236	831	94.77%	52.628362047488	-	Zea mays uncharacterized LOC100193873 (LOC100193873), mRNA	GO:0005730//nucleolus;GO:0005753//mitochondrial proton-transporting ATP synthase complex;GO:0009507//chloroplast	GO:0005507//copper ion binding;GO:0008270//zinc ion binding;GO:0050897//cobalt ion binding	GO:0009555//pollen development	gi|212722114|ref|NP_001132423.1|/3.20321e-145/uncharacterized protein LOC100193873 [Zea mays]
XM_008679908.1	1556	3800	99.61%	132.966607361918	1122	96.92%	41.673388952011	1098	97.11%	31.7857781453525	5891	99.94%	188.809317990747	2211	99.23%	83.5571689935878	440	98.65%	20.5590859321992	-	PREDICTED: Zea mays TRIBOA-glucoside O-methyltransferase BX7 (LOC103652914), mRNA	-	GO:0008171//O-methyltransferase activity;GO:0046983//protein dimerization activity	GO:0032259//methylation	gi|187829883|ref|NP_001120719.1|/6.62532e-166/TRIBOA-glucoside O-methyltransferase BX7 [Zea mays]
NM_001176079.1	3099	3787	98.68%	66.5337976151754	1757	95.93%	32.7661745490873	2634	96.03%	38.2854974875377	2541	98%	40.890938870964	1900	98.87%	36.0526001534238	1359	98.74%	31.8829573678989	-	Zea mays LOC100383428 (pco133857), mRNA	GO:0009941//chloroplast envelope	GO:0005524//ATP binding;GO:0016887//ATPase activity;GO:0042803//protein homodimerization activity	GO:0006200//ATP catabolic process;GO:0019538//protein metabolic process;GO:0034214//protein hexamerization;GO:0034605//cellular response to heat	gi|293336359|ref|NP_001169550.1|/0/uncharacterized protein LOC100383428 [Zea mays]
XM_008680450.1	793	3774	99.87%	259.117826688164	1770	99.87%	128.995819009597	3156	99.75%	179.268468207007	4993	99.75%	314.001969549903	2860	99.5%	212.078876036249	1986	99.87%	182.081899269337	-	PREDICTED: Zea mays peptidyl-prolyl cis-trans isomerase-like (LOC103653580), mRNA	GO:0005774//vacuolar membrane;GO:0005794//Golgi apparatus;GO:0005829//cytosol;GO:0005886//plasma membrane;GO:0009506//plasmodesma;GO:0009507//chloroplast;GO:0048046//apoplast	GO:0003755//peptidyl-prolyl cis-trans isomerase activity;GO:0042277//peptide binding	GO:0000413//protein peptidyl-prolyl isomerization;GO:0001932//regulation of protein phosphorylation;GO:0006457//protein folding;GO:0009585//red, far-red light phototransduction;GO:0009704//de-etiolation;GO:0009742//brassinosteroid mediated signaling pathway;GO:0009785//blue light signaling pathway;GO:0046686//response to cadmium ion	gi|530278043|gb|AGT16090.1|/1.65358e-110/cyclophilin [Saccharum hybrid cultivar R570]
XM_008656823.1	797	3766	99.12%	257.270848119154	2050	98.62%	148.652115753958	2694	99.12%	152.257736913574	4025	98.62%	251.855568048372	1352	98.62%	99.7523044625387	1481	98.37%	135.100655153569	-	PREDICTED: Zea mays LOC100283825 (cl12353_1), transcript variant X1, mRNA	GO:0005840//ribosome;GO:0009570//chloroplast stroma;GO:0009579//thylakoid;GO:0009941//chloroplast envelope	GO:0003735//structural constituent of ribosome	GO:0006412//translation	gi|413951466|gb|AFW84115.1|/2.1112e-94/50S ribosomal protein L27 [Zea mays]
NM_001149745.1	1911	3765	96.28%	107.268665423534	3532	95.34%	106.815816123816	5144	96.81%	121.24961638315	1849	96.28%	48.2525442334425	1052	96.02%	32.3712611983212	1309	96.28%	49.8011850804518	-	Zea mays uncharacterized LOC100275725 (LOC100275725), mRNA	GO:0009535//chloroplast thylakoid membrane;GO:0016021//integral component of membrane	-	GO:0017004//cytochrome complex assembly	gi|224031199|gb|ACN34675.1|/0/unknown [Zea mays]
NM_001112410.1	609	3759	98.03%	336.065257249281	2525	98.52%	239.618113697912	2548	98.85%	188.46132120132	3456	99.01%	283.009122381916	2028	97.21%	195.81917895725	1156	98.19%	138.007045802882	-	Zea mays bundle sheath defective2 (bsd2), mRNA	GO:0009507//chloroplast	GO:0031072//heat shock protein binding;GO:0051082//unfolded protein binding	-	gi|162462326|ref|NP_001105880.1|/1.01052e-74/bundle sheath defective2 [Zea mays]
NM_001149458.1	1054	3757	95.45%	194.074809308942	2247	99.15%	123.207747196287	1797	94.5%	76.7975855852461	1661	92.6%	78.5910362245198	731	90.04%	40.7832032143022	745	93.36%	51.389735195627	-	Zea mays LOC100275367 (si707003b08b), mRNA	GO:0009941//chloroplast envelope	-	GO:0006626//protein targeting to mitochondrion	gi|226508942|ref|NP_001142930.1|/9.30285e-110/uncharacterized protein LOC100275367 [Zea mays]
NM_001154442.1	2382	3756	99.79%	85.8523940743205	4429	99.24%	107.458179410088	33682	99.66%	636.936613891214	3843	99.5%	80.4586276539767	3335	99.37%	82.3301010351011	16610	99.75%	506.977392347376	-	Zea mays LOC100281524 (pco096148(316)), mRNA	GO:0005794//Golgi apparatus;GO:0005829//cytosol	GO:0016853//isomerase activity	GO:0008152//metabolic process;GO:0009651//response to salt stress;GO:0009723//response to ethylene	gi|226501614|ref|NP_001147914.1|/0/LOC100281524 [Zea mays]
XR_557469.1	623	3755	98.23%	328.163653865872	1886	98.07%	174.95614342766	2037	98.56%	147.279765059076	4126	96.95%	330.282201247326	2376	94.86%	224.265752058878	1223	96.31%	142.724696556048	-	PREDICTED: Zea mays uncharacterized LOC100500997 (LOC100500997), ncRNA	-	-	-	gi|293336414|ref|NP_001168920.1|/1.1012e-32/uncharacterized protein LOC100382730 [Zea mays]
NM_001154595.1	2110	3749	96.78%	96.7389945018376	2682	98.67%	73.4601605914543	4753	97.39%	101.467149355866	2897	97.01%	68.4715301600775	2513	98.34%	70.0349141409409	3876	97.16%	133.555577946904	-	Zea mays GTP-binding protein hflX (LOC100281675), mRNA	GO:0009507//chloroplast	GO:0005525//GTP binding	GO:0006897//endocytosis	gi|226493766|ref|NP_001148067.1|/0/GTP-binding protein hflX precursor [Zea mays]
XM_008681683.1	2734	3744	97.77%	74.5600024747293	2284	96.01%	48.2806540240308	1344	94.66%	22.1432242793515	2556	97.73%	46.6236567402451	1325	97.81%	28.4984956368123	444	96.01%	11.8071526430329	-	PREDICTED: Zea mays putative leucine-rich repeat-containing protein DDB_G0290503 (LOC103654861), mRNA	GO:0009536//plastid	-	-	gi|670400066|ref|XP_008679905.1|/0/PREDICTED: putative leucine-rich repeat-containing protein DDB_G0290503 [Zea mays]
XM_008660801.1	1477	3739	98.51%	137.829935770442	2090	99.46%	81.778915327655	1560	98.44%	47.575592256064	2703	98.44%	91.2661107661568	1189	97.77%	47.3375663200379	514	91.33%	25.301329450357	-	PREDICTED: Zea mays ferredoxin (L-FNRI), transcript variant X1, mRNA	GO:0009535//chloroplast thylakoid membrane;GO:0009570//chloroplast stroma;GO:0009941//chloroplast envelope;GO:0031977//thylakoid lumen;GO:0048046//apoplast	GO:0000166//nucleotide binding;GO:0004324//ferredoxin-NADP+ reductase activity;GO:0008266//poly(U) RNA binding;GO:0045156//electron transporter, transferring electrons within the cyclic electron transport pathway of photosynthesis activity;GO:0045157//electron transporter, transferring electrons within the noncyclic electron transport pathway of photosynthesis activity	GO:0009767//photosynthetic electron transport chain;GO:0042742//defense response to bacterium	gi|13096165|pdb|1GAQ|A/0/Chain A, Crystal Structure Of The Complex Between Ferredoxin And Ferredoxin-Nadp+ Reductase
NM_001245093.1	2949	3739	99.49%	69.031812523887	1025	99.36%	20.0874425662774	1474	99.29%	22.5145261647782	3650	99.36%	61.7251402396531	886	97.73%	17.667028783648	895	98.85%	22.0652565206228	-	Zea mays initiator-binding protein2 (ibp2), mRNA	-	GO:0003677//DNA binding;GO:0003682//chromatin binding	-	gi|483444|emb|CAA55693.1|/0/initiator-binding protein [Zea mays]
XM_008652748.1	3467	3718	85.35%	58.3880710338852	1472	70.7%	24.5374554185021	483	73.61%	6.27528405832755	2627	85.06%	37.7876796183837	983	79.67%	16.6726350312841	151	56.24%	3.16653157975575	-	PREDICTED: Zea mays LOC100216710 (pco106203), transcript variant X1, mRNA	GO:0005886//plasma membrane;GO:0016021//integral component of membrane	GO:0005524//ATP binding;GO:0008553//hydrogen-exporting ATPase activity, phosphorylative mechanism;GO:0046872//metal ion binding	GO:0006200//ATP catabolic process;GO:0006754//ATP biosynthetic process;GO:0009651//response to salt stress;GO:1902600//hydrogen ion transmembrane transport	gi|414883889|tpg|DAA59903.1|/0/TPA: membrane H(+)-ATPase1 [Zea mays]
XM_008675581.1	5071	3712	96.29%	39.855011696888	2252	98.54%	25.6655355462959	3730	97.71%	33.1325850630066	4853	97.02%	47.7266195024825	2743	97.46%	31.8080294141494	2508	98.58%	35.9579264346009	-	PREDICTED: Zea mays paired amphipathic helix protein Sin3-like 3 (LOC103649898), mRNA	GO:0005634//nucleus	-	GO:0006355//regulation of transcription, DNA-templated	gi|670386097|ref|XP_008673803.1|/0/PREDICTED: paired amphipathic helix protein Sin3-like 3 [Zea mays]
NM_001153368.1	1670	3712	99.22%	121.020816955041	1798	98.86%	62.2226884148141	3095	99.34%	83.4803541048784	3145	99.52%	93.9178564994484	1490	99.58%	52.4655662573073	1906	99.58%	82.9787986883734	-	Zea mays lycopene epsilon cyclase1 (lyce1), mRNA	GO:0009536//plastid	GO:0016705//oxidoreductase activity, acting on paired donors, with incorporation or reduction of molecular oxygen	GO:0016123//xanthophyll biosynthetic process;GO:0055114//oxidation-reduction process	gi|226497314|ref|NP_001146840.1|/0/lycopene epsilon cyclase1 [Zea mays]
XM_008653260.1	1893	3703	96.62%	106.505413299302	3532	97.04%	107.831497418178	4897	97.36%	116.52512847113	4854	98.73%	127.87720973492	2226	97.41%	69.147918795222	1275	97.41%	48.968893268129	-	PREDICTED: Zea mays alanine--glyoxylate aminotransferase 2 homolog 1, mitochondrial (LOC103631778), mRNA	GO:0005739//mitochondrion;GO:0005774//vacuolar membrane	GO:0008270//zinc ion binding;GO:0008483//transaminase activity;GO:0030170//pyridoxal phosphate binding	GO:0019544//arginine catabolic process to glutamate;GO:0046686//response to cadmium ion	gi|670362188|ref|XP_008651482.1|/0/PREDICTED: alanine--glyoxylate aminotransferase 2 homolog 1, mitochondrial [Zea mays]
NM_001153396.1	911	3686	92.21%	220.295455349604	2317	83.64%	146.988450592986	4123	92.43%	203.861426207871	3896	90.01%	213.277265884549	2669	93.19%	172.279960725405	3902	85.51%	311.407885805755	-	Zea mays ubiquitin-conjugating enzyme E2-17 kDa (LOC100280476), mRNA	GO:0005829//cytosol	GO:0004842//ubiquitin-protein transferase activity;GO:0005524//ATP binding;GO:0016881//acid-amino acid ligase activity	GO:0006511//ubiquitin-dependent protein catabolic process;GO:0009650//UV protection;GO:0010228//vegetative to reproductive phase transition of meristem;GO:0016579//protein deubiquitination;GO:0033523//histone H2B ubiquitination	gi|226506290|ref|NP_001146868.1|/3.55414e-110/ubiquitin-conjugating enzyme E2-17 kDa [Zea mays]
NM_001155335.1	1753	3686	99.14%	114.483262877062	1737	97.89%	57.2655528158017	2024	98.12%	52.0078250905795	5826	99.09%	165.741993309287	3486	99.77%	116.936484659037	1433	99.03%	59.4326359217307	-	Zea mays UDP-sulfoquinovose synthase (LOC100282424), mRNA	GO:0009507//chloroplast	GO:0008146//sulfotransferase activity;GO:0008270//zinc ion binding;GO:0046507//UDPsulfoquinovose synthase activity;GO:0050662//coenzyme binding	GO:0009247//glycolipid biosynthetic process;GO:0016036//cellular response to phosphate starvation	gi|226530866|ref|NP_001148807.1|/0/UDP-sulfoquinovose synthase [Zea mays]
NM_001136809.1	1343	3681	96.05%	149.230773038363	1954	88.24%	84.0860790890569	2185	96.35%	73.2850737109901	4316	96.8%	160.268959261934	2203	95.46%	96.459065857914	1812	93.37%	98.0941026389859	-	Zea mays IM30 protein-like protein (LOC100191375), mRNA	GO:0009508//plastid chromosome;GO:0009535//chloroplast thylakoid membrane;GO:0009570//chloroplast stroma;GO:0009706//chloroplast inner membrane	-	GO:0010027//thylakoid membrane organization;GO:0016032//viral process;GO:0016050//vesicle organization	gi|212274505|ref|NP_001130281.1|/0/IM30 protein-like protein [Zea mays]
XM_008670417.1	1289	3657	98.99%	154.46874813986	1940	88.6%	86.98099428048	964	99.15%	33.6871458548502	2289	97.44%	88.5598492787784	1025	78.98%	46.7601090491801	554	84.02%	31.2476646653821	-	PREDICTED: Zea mays general regulatory factor1 (grf1), transcript variant X1, mRNA	GO:0005618//cell wall;GO:0005634//nucleus;GO:0005739//mitochondrion;GO:0005773//vacuole;GO:0005794//Golgi apparatus;GO:0005829//cytosol;GO:0005886//plasma membrane;GO:0009506//plasmodesma;GO:0009507//chloroplast;GO:0019005//SCF ubiquitin ligase complex	GO:0005524//ATP binding;GO:0016818//hydrolase activity, acting on acid anhydrides, in phosphorus-containing anhydrides;GO:0019904//protein domain specific binding	GO:0006355//regulation of transcription, DNA-templated;GO:0009740//gibberellic acid mediated signaling pathway;GO:0010265//SCF complex assembly;GO:0016567//protein ubiquitination;GO:0031146//SCF-dependent proteasomal ubiquitin-dependent protein catabolic process	gi|414586863|tpg|DAA37434.1|/0/TPA: LOW QUALITY PROTEIN: general regulatory factor1 [Zea mays]
XM_008653850.1	3226	3649	97.77%	61.5854450525516	1886	98.54%	33.7872527450192	2462	99.5%	34.3766684777832	4106	99.5%	63.4743957702419	2068	96.06%	37.6956067945398	1167	98.45%	26.3006941527333	-	PREDICTED: Zea mays probable polyribonucleotide nucleotidyltransferase 1, chloroplastic (LOC103631988), mRNA	GO:0009570//chloroplast stroma	GO:0000175//3'-5'-exoribonuclease activity;GO:0003723//RNA binding;GO:0004654//polyribonucleotide nucleotidyltransferase activity	GO:0006364//rRNA processing;GO:0006397//mRNA processing;GO:0006402//mRNA catabolic process;GO:0008033//tRNA processing;GO:0010323//negative regulation of isopentenyl diphosphate biosynthetic process, methylerythritol 4-phosphate pathway;GO:0015995//chlorophyll biosynthetic process;GO:0016036//cellular response to phosphate starvation;GO:0016120//carotene biosynthetic process;GO:0016123//xanthophy…	gi|414883682|tpg|DAA59696.1|/0/TPA: chloroplast RNA processing4 [Zea mays]
NM_001158624.1	1035	3649	99.52%	191.956179458484	2285	99.61%	127.591402071281	3525	99.52%	153.411837552197	3253	96.71%	156.74283837141	1863	96.52%	105.84663903991	2382	97.1%	167.325497642547	-	Zea mays LOC100285733 (pco120819c), mRNA	GO:0005739//mitochondrion;GO:0009941//chloroplast envelope	GO:0008113//peptide-methionine (S)-S-oxide reductase activity;GO:0033744//L-methionine:thioredoxin-disulfide S-oxidoreductase activity	GO:0006464//cellular protein modification process;GO:0009416//response to light stimulus;GO:0009651//response to salt stress;GO:0030091//protein repair;GO:0034599//cellular response to oxidative stress;GO:0055114//oxidation-reduction process;GO:0080167//response to karrikin	gi|226508358|ref|NP_001152096.1|/2.25111e-172/LOC100285733 [Zea mays]
NM_001147415.1	960	3648	91.15%	206.896041055144	13234	93.23%	796.70116545256	4367	92.4%	204.904765632716	3328	99.58%	172.884507862472	12695	99.58%	777.617524659523	13364	99.9%	1012.1058891173	-	Zea mays LOC100272963 (pco144549(705)), mRNA	GO:0005739//mitochondrion;GO:0005774//vacuolar membrane;GO:0005783//endoplasmic reticulum;GO:0005794//Golgi apparatus;GO:0005886//plasma membrane;GO:0009506//plasmodesma	GO:0005215//transporter activity	GO:0006810//transport;GO:0009408//response to heat;GO:0009409//response to cold;GO:0009416//response to light stimulus;GO:0042538//hyperosmotic salinity response	gi|226530914|ref|NP_001140887.1|/5.64499e-136/uncharacterized protein LOC100272963 [Zea mays]
NM_001137199.1	1704	3640	91.78%	116.305533333445	1851	86.68%	62.7787094382454	2087	93.02%	55.1687265084134	3423	98.3%	100.180063382523	1573	94.37%	54.2829822671421	1217	90.79%	51.9256217905475	-	Zea mays LOC100191774 (AY106674), mRNA	GO:0009535//chloroplast thylakoid membrane;GO:0009941//chloroplast envelope	GO:0016491//oxidoreductase activity	GO:0055114//oxidation-reduction process	gi|414592173|tpg|DAA42744.1|/2.57963e-180/TPA: aldo-keto reductase yakc [Zea mays]
XM_008664290.1	2610	3627	92.34%	75.6616193695308	2391	89.92%	52.9437408443823	2008	93.37%	34.6547923967263	5204	94.02%	99.4353424973809	2652	91.69%	59.7499546049044	1182	86.67%	32.9259024502032	-	PREDICTED: Zea mays long chain acyl-CoA synthetase 9, chloroplastic-like (LOC103640823), mRNA	GO:0016020//membrane	GO:0003824//catalytic activity	GO:0008152//metabolic process	gi|115487538|ref|NP_001066256.1|/0/Os12g0168700 [Oryza sativa Japonica Group]
XM_008667007.1	1560	3627	98.53%	126.587709329792	2234	95.77%	82.7625999986524	2922	96.86%	84.3714889896316	3602	97.31%	115.149777611062	2176	97.24%	82.0236063215256	1386	93.72%	64.5950665308213	-	PREDICTED: Zea mays uncharacterized LOC103643842 (LOC103643842), mRNA	GO:0009507//chloroplast	-	-	gi|670367904|ref|XP_008665229.1|/0/PREDICTED: uncharacterized protein LOC103643842 [Zea mays]
NM_001159060.1	2663	3617	99.36%	73.9513192972365	3338	98.46%	72.4420482350199	6483	99.32%	109.659170279419	4400	97.97%	82.3996758927404	3607	97.9%	79.6488561390568	6304	98.35%	172.109861850104	-	Zea mays digalactosyldiacylglycerol synthase 1 (LOC100286172), mRNA	-	-	GO:0009058//biosynthetic process	gi|226495503|ref|NP_001152532.1|/0/digalactosyldiacylglycerol synthase 1 [Zea mays]
NM_001152880.1	2186	3610	94.97%	89.9136500468374	1793	95.01%	47.4029846488377	3111	97.39%	64.1047120692942	6117	97.9%	139.550795437056	3591	97.8%	96.5983736892132	2978	97.99%	99.0456151770303	-	Zea mays LOC100279930 (TIDP3457), mRNA	GO:0005618//cell wall;GO:0005749//mitochondrial respiratory chain complex II	GO:0005524//ATP binding;GO:0008177//succinate dehydrogenase (ubiquinone) activity;GO:0050660//flavin adenine dinucleotide binding;GO:0050897//cobalt ion binding	GO:0006099//tricarboxylic acid cycle;GO:0006121//mitochondrial electron transport, succinate to ubiquinone	gi|226493856|ref|NP_001146352.1|/0/uncharacterized protein LOC100279930 [Zea mays]
NM_001138799.2	1278	3605	99.53%	153.582947863395	1955	93.74%	88.4079790756491	1991	98.36%	70.1746906106061	2864	99.61%	111.759938271515	1113	99.69%	51.2116628635975	704	98.83%	40.0500002635392	-	Zea mays uncharacterized LOC100193707 (LOC100193707), mRNA	GO:0005739//mitochondrion;GO:0009507//chloroplast	GO:0016787//hydrolase activity	GO:0008152//metabolic process	gi|195611548|gb|ACG27604.1|/0/hydrolase-like protein [Zea mays]
NM_001112343.1	1815	3599	99.89%	107.962715928297	2801	99.83%	89.1891519862361	6059	99.89%	150.371116200187	5872	99.94%	161.344219670762	4105	99.89%	132.996771735179	10519	99.94%	421.365082365102	-	Zea mays LOC606722 (pco121713), mRNA	GO:0005950//anthranilate synthase complex;GO:0009507//chloroplast	GO:0004049//anthranilate synthase activity	GO:0000162//tryptophan biosynthetic process	gi|162463134|ref|NP_001105813.1|/0/LOC606722 [Zea mays]
NM_001153481.1	989	3597	94.24%	198.021675183692	2253	93.23%	131.655939127748	3418	94.34%	155.673922044555	5672	94.03%	286.011782082505	3575	94.24%	212.561360840174	4405	93.53%	323.82497383666	-	Zea mays ADP-ribosylation factor 1 (LOC100280562), mRNA	GO:0005739//mitochondrion;GO:0005773//vacuole;GO:0005798//Golgi-associated vesicle;GO:0005829//cytosol;GO:0005886//plasma membrane;GO:0009506//plasmodesma	GO:0005215//transporter activity;GO:0005525//GTP binding;GO:0016004//phospholipase activator activity	GO:0006499//N-terminal protein myristoylation;GO:0006886//intracellular protein transport;GO:0007264//small GTPase mediated signal transduction;GO:0046686//response to cadmium ion	gi|115471217|ref|NP_001059207.1|/5.8232e-127/Os07g0223400 [Oryza sativa Japonica Group]
NM_001155072.1	963	3593	96.37%	203.141901817547	2761	79.96%	165.697392701949	5953	95.64%	278.451585945639	2450	99.48%	126.877259843954	2379	62.72%	145.268924815937	3100	95.74%	234.043252389682	-	Zea mays LOC100282160 (cl11049_1), mRNA	-	GO:0003824//catalytic activity;GO:0030554//adenyl nucleotide binding	GO:0008152//metabolic process	gi|226509844|ref|NP_001148544.1|/9.35296e-136/LOC100282160 [Zea mays]
NM_001150487.1	725	3591	93.79%	269.678287996015	1863	93.52%	148.508189500252	2012	94.34%	125.005773051777	2666	94.07%	183.385980621226	1168	93.1%	94.7347696541109	648	93.38%	64.9826947849695	-	Zea mays LOC100276774 (IDP635), mRNA	GO:0009535//chloroplast thylakoid membrane;GO:0009570//chloroplast stroma;GO:0009941//chloroplast envelope	GO:0046872//metal ion binding	GO:0030001//metal ion transport	gi|226509610|ref|NP_001143959.1|/1.10926e-88/uncharacterized protein LOC100276774 [Zea mays]
NM_001150040.1	783	3591	97.19%	249.702118514829	1829	96.17%	134.998051030775	1122	95.15%	64.5462766751774	2209	96.55%	140.694767855953	1073	96.42%	80.5828321908779	210	94.76%	19.4992654104418	-	Zea mays uncharacterized LOC100276195 (LOC100276195), mRNA	GO:0005739//mitochondrion;GO:0044434	-	-	gi|226499096|ref|NP_001143512.1|/1.6932e-131/uncharacterized protein LOC100276195 [Zea mays]
NM_001147459.1	1037	3590	88.14%	188.488247319689	1937	83.22%	107.950937802614	4636	89.39%	201.37463732759	3827	99.9%	184.044862655685	2861	82.93%	162.234669609548	4685	88.33%	328.466858450297	-	Zea mays Ascorbate-specific transmembrane electron transporter 1 (ZCYB), mRNA	GO:0009507//chloroplast;GO:0016021//integral component of membrane;GO:0016023//cytoplasmic membrane-bounded vesicle	GO:0016491//oxidoreductase activity;GO:0046872//metal ion binding	GO:0055114//oxidation-reduction process	gi|226529905|ref|NP_001140931.1|/6.91718e-143/ascorbate-specific transmembrane electron transporter 1 [Zea mays]
XM_008679880.1	1294	3585	92.66%	150.842411775541	2944	93.04%	131.485870071015	3348	92.97%	116.544363236569	2743	92.89%	105.714734811577	1347	91.65%	61.2121856374543	1352	92.81%	75.9631793322303	-	PREDICTED: Zea mays uncharacterized LOC103652894 (LOC103652894), mRNA	-	GO:0004176//ATP-dependent peptidase activity	GO:0006200//ATP catabolic process;GO:0006508//proteolysis	gi|670395410|ref|XP_008678102.1|/0/PREDICTED: uncharacterized protein LOC103652894 [Zea mays]
XM_008648211.1	2802	3571	98.22%	69.3889479890227	1532	94.11%	31.598479821738	1563	97.43%	25.1264392371586	4312	97.25%	76.7457994876233	2346	98.29%	49.2339232269864	744	87.47%	19.3048095975387	-	PREDICTED: Zea mays protein LUTEIN DEFICIENT 5, chloroplastic (LOC103627895), mRNA	GO:0009941//chloroplast envelope	GO:0005506//iron ion binding;GO:0010291//carotene beta-ring hydroxylase activity;GO:0020037//heme binding;GO:0070330//aromatase activity	GO:0016123//xanthophyll biosynthetic process;GO:0055114//oxidation-reduction process	gi|195614082|gb|ACG28871.1|/0/cytochrome P450 CYP97A16 [Zea mays]
NM_001155775.1	1034	3568	97.68%	187.876685962728	1935	96.81%	108.152356302861	2413	96.32%	105.11795019107	6037	99.13%	291.168661833918	1895	98.74%	107.768848581898	1558	99.61%	109.548801989102	-	Zea mays FK506 binding protein (LOC100282869), mRNA	GO:0009535//chloroplast thylakoid membrane	GO:0003755//peptidyl-prolyl cis-trans isomerase activity;GO:0005528//FK506 binding	GO:0000413//protein peptidyl-prolyl isomerization;GO:0061077//chaperone-mediated protein folding	gi|226509440|ref|NP_001149247.1|/1.10929e-145/FK506 binding protein [Zea mays]
NM_001149916.1	1216	3561	98.6%	159.443560032325	2346	98.68%	111.49874729475	4544	99.34%	168.323536879779	3597	97.86%	147.519983896123	2776	97.7%	134.242630653687	3476	99.34%	207.829365060005	-	Zea mays uncharacterized LOC100276026 (LOC100276026), mRNA	GO:0009535//chloroplast thylakoid membrane;GO:0009570//chloroplast stroma;GO:0031977//thylakoid lumen	GO:0005198//structural molecule activity	-	gi|226506962|ref|NP_001143388.1|/3.65763e-173/uncharacterized LOC100276026 [Zea mays]
XM_008657022.1	1051	3555	90.58%	184.164311170073	2048	83.16%	112.616698545911	3949	98.95%	169.248379083994	5914	99.33%	280.622569942177	940	91.15%	52.5932131818983	728	91.34%	50.360424386397	-	PREDICTED: Zea mays LOC100383080 (umc1974), transcript variant X1, mRNA	GO:0009535//chloroplast thylakoid membrane;GO:0009538//photosystem I reaction center;GO:0009941//chloroplast envelope;GO:0010287//plastoglobule;GO:0016021//integral component of membrane	-	GO:0015979//photosynthesis	gi|413947495|gb|AFW80144.1|/4.74317e-129/photosystem I reaction center subunit XI isoform 1 [Zea mays]
NM_001111422.1	2357	3542	90.88%	81.8196388604291	2569	91.09%	62.9912282958739	3477	94.74%	66.4485041075661	6632	91.22%	140.323021785832	3481	90.88%	86.8458375755259	3353	95.25%	103.427181262114	-	Zea mays starch synthase I (ss1), mRNA	GO:0009501//amyloplast;GO:0009570//chloroplast stroma	GO:0009011//starch synthase activity	GO:0010021//amylopectin biosynthetic process;GO:0019252//starch biosynthetic process	gi|162458605|ref|NP_001104892.1|/0/starch synthase I, chloroplastic precursor [Zea mays]
NM_001152703.1	2261	3528	99.87%	84.9564972232299	2033	85.14%	51.9651722868693	2931	99.96%	58.3922696880854	4876	95.27%	107.549186073735	2490	77.44%	64.7594798784647	2008	83.24%	64.5689708120783	-	Zea mays hypothetical protein (LOC100279745), mRNA	GO:0009507//chloroplast	GO:0016149//translation release factor activity, codon specific	GO:0006415//translational termination;GO:0009658//chloroplast organization;GO:0010027//thylakoid membrane organization;GO:0032544//plastid translation	gi|413920293|gb|AFW60225.1|/2.50688e-170/hypothetical protein ZEAMMB73_878070 [Zea mays]
XM_008663275.1	3038	3528	98.91%	63.227992173049	1505	99.7%	28.6301936551865	4538	99.77%	67.2847777765595	5491	99.41%	90.1379481066268	2456	98.42%	47.5384656356555	3029	99.67%	72.4890188858628	-	PREDICTED: Zea mays putative disease resistance protein At5g47280 (LOC103640507), mRNA	GO:0048046//apoplast	GO:0043531//ADP binding	GO:0009414//response to water deprivation;GO:0042742//defense response to bacterium;GO:0080167//response to karrikin	gi|475622639|gb|EMT31936.1|/0/Putative disease resistance protein [Aegilops tauschii]
XM_008677031.1	966	3525	95.34%	198.678365674889	1994	94.93%	119.295368426134	1920	95.34%	89.5290966869967	3371	95.76%	174.030600813543	1744	94.82%	106.163180633542	1004	94.93%	75.5644114938452	-	PREDICTED: Zea mays 50S ribosomal protein L12, chloroplastic (LOC100277261), mRNA	GO:0005840//ribosome;GO:0009295//nucleoid;GO:0009506//plasmodesma;GO:0009535//chloroplast thylakoid membrane;GO:0009570//chloroplast stroma;GO:0009941//chloroplast envelope	GO:0003735//structural constituent of ribosome	GO:0006412//translation;GO:0042742//defense response to bacterium	gi|238010638|gb|ACR36354.1|/4.01283e-86/unknown [Zea mays]
NM_001165794.1	1561	3518	99.94%	122.70478984996	1949	99.81%	72.1580006446017	1834	99.81%	52.9220341430899	2599	99.81%	83.0323576974628	1355	99.87%	51.0435603598398	696	99.62%	32.4165695744415	-	Zea mays hypothetical protein (LOC100304356), mRNA	-	GO:0010181//FMN binding;GO:0016491//oxidoreductase activity	GO:0055114//oxidation-reduction process	gi|108864467|gb|ABA94153.2|/0/expressed protein [Oryza sativa Japonica Group]
NM_001138825.2	1262	3517	99.92%	151.7335424954	2777	99.84%	127.17216944944	5236	99.92%	186.88755544461	3273	99.29%	129.339340995795	2039	99.68%	95.0084948945132	3003	99.84%	173.004219393166	-	Zea mays heme oxygenase 1 (HO1), mRNA	GO:0009507//chloroplast	GO:0003700//sequence-specific DNA binding transcription factor activity;GO:0004392//heme oxygenase (decyclizing) activity;GO:0020037//heme binding;GO:0046872//metal ion binding	GO:0006788//heme oxidation;GO:0009813//flavonoid biosynthetic process;GO:0010019//chloroplast-nucleus signaling pathway;GO:0010024//phytochromobilin biosynthetic process;GO:0010075//regulation of meristem growth;GO:0010229//inflorescence development;GO:0015979//photosynthesis;GO:0016117//carotenoid biosynthetic process;GO:0048573//photoperiodism, flowering;GO:0071494//cellular response to UV-C	gi|239048163|ref|NP_001132297.2|/2.03211e-156/heme oxygenase 1 [Zea mays]
NM_001155651.1	1613	3516	88.65%	118.68151537669	13544	88.59%	485.27523984999	7816	88.59%	218.268107897931	4047	88.59%	125.124636961602	5468	97.71%	199.341951598205	8859	98.39%	399.310796056666	-	Zea mays LOC100282745 (IDP1602), mRNA	GO:0005634//nucleus;GO:0005829//cytosol	GO:0005515//protein binding	GO:0006511//ubiquitin-dependent protein catabolic process;GO:0009408//response to heat;GO:0009734//auxin-activated signaling pathway;GO:0009867//jasmonic acid mediated signaling pathway;GO:0010187//negative regulation of seed germination;GO:0042742//defense response to bacterium;GO:2000072//regulation of defense response to fungus, incompatible interaction	gi|226490843|ref|NP_001149123.1|/0/LOC100282745 [Zea mays]
NM_001148593.1	1832	3514	88.86%	104.434711599025	2342	85.7%	73.8817164531175	8449	94.16%	207.739910963527	3587	91.48%	97.6449754948384	2300	94.32%	73.8255912760167	4099	96.56%	162.672135117293	-	Zea mays DNA repair protein RAD23 (LOC100274222), mRNA	-	GO:0005515//protein binding	-	gi|226500270|ref|NP_001142065.1|/0/uncharacterized protein LOC100274222 [Zea mays]
XM_008676480.1	1248	3512	98.32%	153.217547272618	1556	95.19%	72.0560684858455	1820	94.79%	65.6896432071909	7133	97.28%	285.037258363307	3043	98.24%	143.381108706573	1537	94.55%	89.5405999800436	-	PREDICTED: Zea mays 60S ribosomal protein L5-1 (LOC103650892), mRNA	GO:0005730//nucleolus;GO:0005773//vacuole;GO:0005886//plasma membrane;GO:0009507//chloroplast;GO:0022625//cytosolic large ribosomal subunit	GO:0003735//structural constituent of ribosome;GO:0008097//5S rRNA binding	GO:0006412//translation;GO:0008283//cell proliferation;GO:0009955//adaxial/abaxial pattern specification;GO:0009965//leaf morphogenesis;GO:0010015//root morphogenesis	gi|414879235|tpg|DAA56366.1|/0/TPA: 60S ribosomal protein L5-1 [Zea mays]
NM_001165667.1	1233	3509	96.27%	154.949034887629	2064	96.27%	96.7435838158711	3804	98.7%	138.968871886078	3881	99.84%	156.97285584275	2119	99.84%	101.058406833184	3293	99.84%	194.173237633051	-	Zea mays uncharacterized LOC100304217 (LOC100304217), mRNA	GO:0009536//plastid	-	-	gi|226506096|ref|NP_001143022.1|/3.82902e-55/uncharacterized protein LOC100275488 [Zea mays]
NM_001111901.1	1550	3507	95.94%	123.18920475049	1619	96%	60.3657645942751	2018	96.06%	58.6448073697819	4954	95.81%	159.392652348142	2550	99.48%	96.7415518106703	1281	95.23%	60.0866718579956	-	Zea mays enolase2 (eno2), mRNA	GO:0000015//phosphopyruvate hydratase complex;GO:0005740//mitochondrial envelope;GO:0005886//plasma membrane;GO:0009506//plasmodesma;GO:0009507//chloroplast;GO:0048046//apoplast	GO:0000287//magnesium ion binding;GO:0004634//phosphopyruvate hydratase activity;GO:0005507//copper ion binding	GO:0006096//glycolytic process;GO:0009409//response to cold;GO:0009416//response to light stimulus;GO:0009651//response to salt stress;GO:0009737//response to abscisic acid;GO:0046686//response to cadmium ion	gi|162460735|ref|NP_001105371.1|/0/enolase 2 [Zea mays]
NM_001156455.1	1809	3507	99.23%	105.551833810536	2033	99.12%	64.949283880935	4103	99.56%	102.16521433939	3023	99.34%	83.3380959414867	1783	98.84%	57.9585275499537	1942	98.84%	78.0497249030037	-	Zea mays prolyl-tRNA synthetase (LOC100283555), mRNA	GO:0005739//mitochondrion;GO:0009570//chloroplast stroma	GO:0004827//proline-tRNA ligase activity;GO:0005524//ATP binding	GO:0006433//prolyl-tRNA aminoacylation;GO:0009553//embryo sac development;GO:0010109//regulation of photosynthesis;GO:0048316//seed development;GO:0048481//ovule development	gi|414883645|tpg|DAA59659.1|/0/TPA: prolyl-tRNA synthetase [Zea mays]
NM_001158563.1	2397	3505	97.54%	79.6138400959839	1760	96.2%	42.4346074484145	3036	99.21%	57.0523888509298	6214	99.62%	129.284722713175	3030	99.54%	74.3325722641558	2570	96.75%	77.9517388364149	-	Zea mays ETHYLENE-INSENSITIVE3-like 1 protein (LOC100285672), mRNA	GO:0005634//nucleus	GO:0003700//sequence-specific DNA binding transcription factor activity	GO:0006355//regulation of transcription, DNA-templated;GO:0009723//response to ethylene;GO:0042742//defense response to bacterium;GO:0071281//cellular response to iron ion	gi|226501016|ref|NP_001152035.1|/0/ETHYLENE-INSENSITIVE3-like 1 protein [Zea mays]
NM_001148073.1	1871	3497	98.45%	101.763123515407	1285	99.04%	39.6921748090462	2734	98.82%	65.8210525873565	9345	99.47%	249.086110776035	5029	98.82%	158.056519903708	2602	99.25%	101.110026143927	-	Zea mays LOC100273659 (gpm745b), mRNA	GO:0005777//peroxisome	GO:0004362//glutathione-disulfide reductase activity;GO:0050660//flavin adenine dinucleotide binding;GO:0050661//NADP binding	GO:0006749//glutathione metabolic process;GO:0022900//electron transport chain;GO:0045454//cell redox homeostasis	gi|226510596|ref|NP_001141545.1|/0/uncharacterized protein LOC100273659 [Zea mays]
NM_001137184.1	1545	3495	99.94%	123.16499122598	1759	99.94%	65.7980330173291	2956	99.94%	86.1818963974286	4222	99.94%	136.280506384495	2522	99.94%	95.9889333544238	1937	99.74%	91.1510875922953	-	Zea mays LOC100191757 (pco115502(336)), mRNA	GO:0009536//plastid	GO:0030170//pyridoxal phosphate binding;GO:0031071//cysteine desulfurase activity	GO:0001887//selenium compound metabolic process;GO:0006534//cysteine metabolic process;GO:0010269//response to selenium ion;GO:0018283//iron incorporation into metallo-sulfur cluster	gi|212274653|ref|NP_001130656.1|/0/uncharacterized protein LOC100191757 [Zea mays]
XM_008655222.1	2256	3491	96.72%	84.2518289617752	2035	95.88%	52.1315782911186	2957	95.66%	59.0408130588643	1875	95.83%	41.4482472690945	1170	95.7%	30.4965936950095	952	93.04%	30.6802271723866	-	PREDICTED: Zea mays ruBisCO large subunit-binding protein subunit beta, chloroplastic-like (LOC103633537), mRNA	GO:0005737//cytoplasm	GO:0005524//ATP binding	GO:0042026//protein refolding	gi|670362751|ref|XP_008653444.1|/0/PREDICTED: ruBisCO large subunit-binding protein subunit beta, chloroplastic-like [Zea mays]
XM_008676870.1	3484	3488	86.11%	54.5088367273205	1608	82.41%	26.6737117274081	1147	82.92%	14.8294611957319	3999	87.97%	57.2423231703742	1322	81.46%	22.3129954092934	905	78.99%	18.8856158203765	-	PREDICTED: Zea mays protein SPA1-RELATED 4-like (LOC103651250), mRNA	-	GO:0004672//protein kinase activity;GO:0005524//ATP binding;GO:0016491//oxidoreductase activity;GO:0042802//identical protein binding	GO:0006468//protein phosphorylation	gi|670389374|ref|XP_008675092.1|/0/PREDICTED: LOW QUALITY PROTEIN: protein SPA1-RELATED 4-like [Zea mays]
NM_001294272.1	929	3480	98.06%	203.953946765594	1504	97.74%	93.5637624137573	1823	98.39%	88.3916121667235	8783	98.28%	471.488562729596	3733	98.6%	236.290816610443	2047	98.82%	160.200123528226	-	Zea mays 60S ribosomal protein L10-3 (LOC100282959), mRNA	GO:0005730//nucleolus;GO:0005774//vacuolar membrane;GO:0009941//chloroplast envelope;GO:0022625//cytosolic large ribosomal subunit	GO:0003735//structural constituent of ribosome	GO:0006412//translation;GO:0032502//developmental process;GO:0071493//cellular response to UV-B	gi|659928135|ref|NP_001281201.1|/5.24556e-162/60S ribosomal protein L10-3 [Zea mays]
NM_001159270.1	2350	3473	99.74%	80.4647201102479	1761	98.6%	43.307892381245	2657	99.19%	50.9288409487678	3793	98.94%	80.4931593685378	1227	98.6%	30.7030321754065	1090	98.51%	33.7224681861191	-	Zea mays receptor-like protein kinase RK20-1 (LOC100286383), mRNA	GO:0016023//cytoplasmic membrane-bounded vesicle	GO:0004674//protein serine/threonine kinase activity;GO:0005524//ATP binding	GO:0006468//protein phosphorylation	gi|226503401|ref|NP_001152742.1|/0/receptor-like protein kinase RK20-1 precursor [Zea mays]
NM_001112590.1	5139	3460	94.63%	36.6577719426674	1162	93.52%	13.0678176478636	6256	98.93%	54.835047339396	5071	98.89%	49.2106369488186	1256	92.94%	14.3719464048482	1853	98.19%	26.2154622306958	-	Zea mays LOC100125659 (gpm790), mRNA	GO:0000325//plant-type vacuole;GO:0005774//vacuolar membrane;GO:0016021//integral component of membrane	GO:0005524//ATP binding;GO:0008281//sulfonylurea receptor activity;GO:0042626//ATPase activity, coupled to transmembrane movement of substances	GO:0006200//ATP catabolic process;GO:0007165//signal transduction;GO:0009651//response to salt stress;GO:0030007//cellular potassium ion homeostasis;GO:0055085//transmembrane transport	gi|162464191|ref|NP_001106060.1|/0/LOC100125659 precursor [Zea mays]
NM_001154549.1	552	3455	95.47%	340.782714457247	2500	96.92%	261.743849982115	6521	97.28%	532.126910998872	1201	95.65%	108.504543239354	357	96.01%	38.0306462733976	647	84.06%	85.2169371652453	-	Zea mays ultraviolet-B-repressible protein (LOC100281630), mRNA	-	-	-	gi|226499802|ref|NP_001148021.1|/1.70036e-32/ultraviolet-B-repressible protein [Zea mays]
NM_001158335.1	2056	3446	99.22%	91.2558567320327	1502	98.39%	42.2204033065314	2420	98.64%	53.0191005763431	5810	98.64%	140.927911368363	2710	98.49%	77.5087526475777	1739	98.35%	61.4946295527093	-	Zea mays ATP synthase beta chain (LOC100285442), mRNA	GO:0005730//nucleolus;GO:0005747//mitochondrial respiratory chain complex I;GO:0005754//mitochondrial proton-transporting ATP synthase, catalytic core;GO:0009941//chloroplast envelope	GO:0005507//copper ion binding;GO:0005524//ATP binding;GO:0008266//poly(U) RNA binding;GO:0046933//proton-transporting ATP synthase activity, rotational mechanism	GO:0006200//ATP catabolic process;GO:0015986//ATP synthesis coupled proton transport;GO:0015991//ATP hydrolysis coupled proton transport;GO:0046686//response to cadmium ion	gi|226493589|ref|NP_001151807.1|/0/ATP synthase beta chain [Zea mays]
NM_001148737.1	1353	3445	98.6%	138.630890698053	1891	99.78%	80.7735717411768	2802	98.3%	93.2847033343295	3086	97.86%	113.747567641051	1497	98.08%	65.0621740341402	1569	97.86%	84.3113153728711	-	Zea mays 3-beta hydroxysteroid dehydrogenase/isomerase family protein (LOC100274377), mRNA	GO:0009536//plastid;GO:0009579//thylakoid	GO:0008270//zinc ion binding	GO:0006979//response to oxidative stress	gi|226500014|ref|NP_001142209.1|/0/3-beta hydroxysteroid dehydrogenase/isomerase family protein [Zea mays]
XM_008652543.1	1024	3445	92.77%	183.17147960397	2028	92.38%	114.457313799054	16530	93.36%	727.131563983169	244	91.41%	11.8832124920494	107	68.85%	6.14452602933504	2185	93.36%	155.13586181074	-	PREDICTED: Zea mays knotted1 induced1 (kin1), transcript variant X1, mRNA	GO:0005871//kinesin complex;GO:0005874//microtubule;GO:0016023//cytoplasmic membrane-bounded vesicle	GO:0003723//RNA binding;GO:0003777//microtubule motor activity;GO:0005524//ATP binding;GO:0008017//microtubule binding;GO:0033897//ribonuclease T2 activity	GO:0007018//microtubule-based movement;GO:0090502//RNA phosphodiester bond hydrolysis, endonucleolytic	gi|414888340|tpg|DAA64354.1|/0/TPA: S-like RNase [Zea mays]
NM_001155525.1	869	3437	80.55%	215.341800347202	2239	80.9%	148.905202771321	2028	84.7%	105.120707354279	4289	84.58%	246.138904428877	1990	88.03%	134.659769651848	1184	84.7%	99.0587044911453	-	Zea mays eukaryotic translation initiation factor 1A (LOC100282617), mRNA	GO:0005829//cytosol	GO:0003743//translation initiation factor activity	GO:0006413//translational initiation	gi|226504982|ref|NP_001148997.1|/3.87773e-112/eukaryotic translation initiation factor 1A [Zea mays]
NM_001112068.1	1416	3431	97.32%	131.924679761411	1681	96.61%	68.6088303176847	155	91.1%	4.93069961119351	5000	98.94%	176.09650817152	2756	97.53%	114.451246545037	203	95.62%	10.423018353929	-	Zea mays glutamine synthetase (LOC542520), mRNA	GO:0009506//plasmodesma;GO:0009507//chloroplast	GO:0004356//glutamate-ammonia ligase activity;GO:0005524//ATP binding	GO:0006542//glutamine biosynthetic process;GO:0009399//nitrogen fixation	gi|414865584|tpg|DAA44141.1|/0/TPA: glutamine synthetase6 [Zea mays]
NM_001294256.1	1803	3430	99.56%	103.577870335865	1988	96.67%	63.722999249689	2534	97.12%	63.3068907580782	3670	98.95%	101.51128629452	2575	97%	83.9819731089443	1586	93.46%	63.9540679786922	-	Zea mays GMN10 (LOC100281483), mRNA	GO:0009941//chloroplast envelope;GO:0016020//membrane	GO:0015095//magnesium ion transmembrane transporter activity	GO:0015693//magnesium ion transport;GO:0055085//transmembrane transport	gi|659928114|ref|NP_001281185.1|/0/GMN10 [Zea mays]
XM_008655178.1	6986	3428	98.97%	26.7165770916658	2008	99.53%	16.6115700670928	7228	99.91%	46.6046942310655	3790	99.44%	27.0554413001319	2279	98.87%	19.183167157486	4455	99.66%	46.3638876780464	-	PREDICTED: Zea mays U5 small nuclear ribonucleoprotein 200 kDa helicase-like (LOC103633484), mRNA	GO:0005730//nucleolus;GO:0005829//cytosol;GO:0009506//plasmodesma;GO:0016020//membrane;GO:0019013//viral nucleocapsid;GO:0030529//ribonucleoprotein complex	GO:0003676//nucleic acid binding;GO:0004386//helicase activity;GO:0005524//ATP binding	GO:0008152//metabolic process	gi|670425526|ref|XP_008653400.1|/0/PREDICTED: U5 small nuclear ribonucleoprotein 200 kDa helicase-like [Zea mays]
NM_001156005.1	1070	3407	98.97%	173.363210003658	3058	98.22%	165.169273522022	13433	99.35%	565.495739729044	2469	99.53%	115.075085346633	621	97.85%	34.1281219334289	3964	99.25%	269.346034588848	-	Zea mays LOC100283103 (AY107218), mRNA	GO:0005622//intracellular	GO:0003677//DNA binding;GO:0008270//zinc ion binding	-	gi|226505842|ref|NP_001149477.1|/2.79553e-129/LOC100283103 [Zea mays]
NM_001176259.1	1687	3406	95.38%	109.92542286741	2448	97.15%	83.8632880866465	6963	95.49%	185.917988917607	2514	95.38%	74.3180291766655	2342	95.14%	81.6349959268487	2805	95.38%	120.886694074956	-	Zea mays hypothetical protein (LOC100383611), mRNA	GO:0005634//nucleus;GO:0009536//plastid	-	GO:0010224//response to UV-B	gi|194707436|gb|ACF87802.1|/0/unknown [Zea mays]
NM_001148560.1	1245	3401	99.28%	148.732495376991	1676	99.28%	77.8001112606115	939	99.12%	33.9731910342457	1973	99.04%	79.0317734042299	1030	98.15%	48.6488345431089	587	98.23%	34.2791044835061	-	Zea mays hypothetical protein (LOC100274186), mRNA	GO:0009570//chloroplast stroma;GO:0009941//chloroplast envelope	GO:0016787//hydrolase activity	GO:0008152//metabolic process	gi|226500870|ref|NP_001142032.1|/0/hypothetical protein [Zea mays]
NM_001148504.1	1981	3398	99.9%	93.3915284021066	5666	98.74%	165.298019385616	7596	99.75%	172.719185335599	4552	99.8%	114.593971545544	6154	93.89%	182.674355446633	9534	99.04%	349.906000334916	-	Zea mays uncharacterized LOC100274126 (LOC100274126), mRNA	GO:0009507//chloroplast	GO:0080124//pheophytinase activity	GO:0015996//chlorophyll catabolic process	gi|226530215|ref|NP_001141976.1|/0/uncharacterized protein LOC100274126 [Zea mays]
NM_001149472.1	1009	3398	95.74%	183.358392234463	1847	99.21%	105.791624097588	882	99.01%	39.3747236984232	1912	90.58%	94.5019380478708	1083	90.78%	63.1163473627477	335	89.4%	24.1387267614609	-	Zea mays uncharacterized LOC100275387 (LOC100275387), mRNA	GO:0009536//plastid	-	-	gi|226506608|ref|NP_001142944.1|/3.06686e-136/uncharacterized protein LOC100275387 [Zea mays]
NM_001136636.1	1384	3393	99.78%	133.480047782952	12269	99.86%	512.328636727651	8292	99.93%	269.875402877305	6657	99.78%	239.875813314349	4381	99.93%	186.140866102218	7100	99.35%	372.977794509597	-	Zea mays glycerophosphodiester phosphodiesterase isoform 1 (LOC100191201), mRNA	-	GO:0008889//glycerophosphodiester phosphodiesterase activity	GO:0006071//glycerol metabolic process;GO:0006629//lipid metabolic process	gi|212274897|ref|NP_001130108.1|/0/glycerophosphodiester phosphodiesterase isoform 1 [Zea mays]
NM_001148721.1	1617	3384	99.44%	113.943332833806	3539	99.07%	126.487059930207	10556	99.94%	294.055605065511	3085	97.22%	95.1456947972964	4266	99.44%	155.137003416565	8073	98.95%	362.98246913038	-	Zea mays LOC100274361 (cl25119_1(16)), mRNA	GO:0016021//integral component of membrane	-	-	gi|226507410|ref|NP_001149493.1|/0/amino acid transport protein [Zea mays]
NM_001111935.1	2144	3367	99.35%	85.5040959142612	2311	97.95%	62.2946456332806	2666	99.11%	56.011275732528	3256	99.77%	75.7362170278695	1893	99.67%	51.919487899707	2676	99.39%	90.7448623148144	-	Zea mays phosphoglucomutase 2 (LOC542358), mRNA	GO:0005634//nucleus;GO:0005829//cytosol;GO:0005886//plasma membrane;GO:0009507//chloroplast;GO:0048046//apoplast	GO:0000287//magnesium ion binding;GO:0004614//phosphoglucomutase activity	GO:0006006//glucose metabolic process;GO:0046686//response to cadmium ion;GO:0048229//gametophyte development	gi|414872436|tpg|DAA50993.1|/0/TPA: phosphoglucomutase, cytoplasmic 2 [Zea mays]
XM_008659233.1	4694	3364	98.66%	39.0194807542385	2326	96.08%	28.6379667381539	4962	98.79%	47.6160948947468	2217	96.38%	23.5541047039039	1876	96.21%	23.5014314774027	1595	96.48%	24.7046280785193	-	PREDICTED: Zea mays xanthine dehydrogenase (LOC100384368), mRNA	GO:0005829//cytosol	GO:0004854//xanthine dehydrogenase activity;GO:0004855//xanthine oxidase activity;GO:0005506//iron ion binding;GO:0008762//UDP-N-acetylmuramate dehydrogenase activity;GO:0009055//electron carrier activity;GO:0050660//flavin adenine dinucleotide binding;GO:0051537//2 iron, 2 sulfur cluster binding	GO:0000302//response to reactive oxygen species;GO:0009414//response to water deprivation;GO:0042554//superoxide anion generation;GO:0046110//xanthine metabolic process;GO:0055114//oxidation-reduction process	gi|115453639|ref|NP_001050420.1|/0/Os03g0429800 [Oryza sativa Japonica Group]
NM_001112004.1	801	3363	99.5%	228.59300416205	2670	99.5%	192.643473586836	3933	99.5%	221.172705604179	4847	99.5%	301.775860562302	3475	99.5%	255.109634251413	4688	99.88%	425.515911890913	-	Zea mays actin depolymerizing factor (ADF3), mRNA	GO:0005737//cytoplasm;GO:0015629//actin cytoskeleton	GO:0003779//actin binding	GO:0030042//actin filament depolymerization	gi|162459533|ref|NP_001105474.1|/6.54067e-94/actin-depolymerizing factor 3 [Zea mays]
XM_008662306.1	1008	3360	99.01%	181.48775531153	2196	98.31%	125.906270237111	2263	97.82%	101.126301073383	2821	95.34%	139.568222493141	1953	97.52%	113.932146188792	2065	96.83%	148.943049630652	-	PREDICTED: Zea mays uncharacterized LOC103639571 (LOC103639571), mRNA	GO:0009536//plastid	-	-	gi|115450785|ref|NP_001048993.1|/8.51989e-128/Os03g0152600 [Oryza sativa Japonica Group]
NM_001148538.1	1497	3349	99.87%	121.804106721105	1887	99.06%	72.8493456229179	2405	99.73%	72.3658021933211	4068	99.67%	135.519920222085	2293	99.13%	90.0713810281724	1259	99.4%	61.1455207043207	-	Zea mays LOC100274162 (TIDP3557), mRNA	GO:0009536//plastid	GO:0003924//GTPase activity;GO:0005525//GTP binding	GO:0006184//GTP catabolic process;GO:0042254//ribosome biogenesis	gi|226529586|ref|NP_001142010.1|/0/uncharacterized protein LOC100274162 [Zea mays]
NM_001155503.1	1028	3345	98.64%	177.162414839611	1651	96.98%	92.8174245793386	3042	99.32%	133.292647895236	3174	98.83%	153.977690424504	1479	97.28%	84.6018045503819	1453	99.51%	102.762158412981	-	Zea mays 2-cys peroxiredoxin BAS1 (LOC100282595), mRNA	GO:0005739//mitochondrion;GO:0009570//chloroplast stroma;GO:0009579//thylakoid;GO:0009941//chloroplast envelope;GO:0010319//stromule;GO:0048046//apoplast	GO:0004601//peroxidase activity;GO:0005515//protein binding;GO:0051920//peroxiredoxin activity	GO:0000165//MAPK cascade;GO:0006098//pentose-phosphate shunt;GO:0006612//protein targeting to membrane;GO:0006833//water transport;GO:0009409//response to cold;GO:0009595//detection of biotic stimulus;GO:0009651//response to salt stress;GO:0009697//salicylic acid biosynthetic process;GO:0009750//response to fructose;GO:0009862//systemic acquired resistance, salicylic acid mediated signaling pathw…	gi|226530836|ref|NP_001148975.1|/4.87031e-148/2-cys peroxiredoxin BAS1 [Zea mays]
NM_001153913.1	807	3344	97.77%	225.611544149351	1940	98.76%	138.932467939949	2389	97.03%	133.346836003806	2721	99.01%	168.150824239986	1226	97.4%	89.3349714050182	572	99.5%	51.5327373279462	-	Zea mays photosystem II core complex proteins psbY (LOC100280994), mRNA	GO:0009536//plastid;GO:0016020//membrane	-	-	gi|226510030|ref|NP_001147385.1|/1.08846e-30/photosystem II core complex proteins psbY [Zea mays]
XM_008647024.1	1601	3332	98.13%	113.313654097067	2928	98.81%	105.695207494489	5653	98.19%	159.047832126457	3016	98.13%	93.9472341288884	2473	97.63%	90.8316810138445	3677	98.25%	166.979446030202	-	PREDICTED: Zea mays probable protein phosphatase 2C 45 (LOC542153), mRNA	GO:0005739//mitochondrion;GO:0005886//plasma membrane;GO:0016021//integral component of membrane;GO:0048046//apoplast	GO:0004722//protein serine/threonine phosphatase activity;GO:0046872//metal ion binding	GO:0006470//protein dephosphorylation;GO:0042742//defense response to bacterium;GO:0044419//interspecies interaction between organisms	gi|195628056|gb|ACG35858.1|/0/protein phosphatase 2C isoform epsilon [Zea mays]
NM_001149548.1	1282	3323	98.13%	141.127256840923	3968	86.9%	178.878932104345	2391	97.43%	84.0101289458757	3112	95.32%	121.058574748293	939	98.83%	43.0707202541495	1797	97.82%	101.910931190207	-	Zea mays uncharacterized LOC100275485 (LOC100275485), mRNA	GO:0009507//chloroplast	-	-	gi|226529057|ref|NP_001143020.1|/3.00565e-109/uncharacterized protein LOC100275485 precursor [Zea mays]
XM_008677134.1	2268	3323	95.9%	79.7729908598165	1813	96.16%	46.1987589435098	3377	95.63%	67.0699697991485	2612	96.25%	57.4346681085643	1501	97%	38.9172558296357	1317	94.49%	42.2185625748869	-	PREDICTED: Zea mays DEAD-box ATP-dependent RNA helicase 25-like (LOC103651490), mRNA	GO:0009507//chloroplast	GO:0003723//RNA binding;GO:0005524//ATP binding;GO:0008026//ATP-dependent helicase activity	GO:0006200//ATP catabolic process;GO:0009409//response to cold;GO:0009414//response to water deprivation;GO:0009651//response to salt stress	gi|414881422|tpg|DAA58553.1|/0/TPA: putative DEAD-box ATP-dependent RNA helicase family protein [Zea mays]
NM_001112136.1	831	3320	84.84%	217.52323019288	1505	82.55%	104.667302436169	3393	99.76%	183.917449738627	3752	98.07%	225.167548424047	2295	90.49%	162.40007794932	2198	89.65%	192.303585733736	-	Zea mays eukaryotic translation initiation factor 5A (tif5A), mRNA	GO:0005634//nucleus	GO:0003743//translation initiation factor activity;GO:0003746//translation elongation factor activity;GO:0043022//ribosome binding	GO:0006413//translational initiation;GO:0006452//translational frameshifting;GO:0008612//peptidyl-lysine modification to peptidyl-hypusine;GO:0009611//response to wounding;GO:0010089//xylem development;GO:0034050//host programmed cell death induced by symbiont;GO:0042742//defense response to bacterium;GO:0045901//positive regulation of translational elongation;GO:0045905//positive regulation of t…	gi|162458009|ref|NP_001105606.1|/1.26792e-112/eukaryotic translation initiation factor 5A [Zea mays]
NM_001152448.1	1418	3314	98.1%	127.24621038838	1795	98.94%	73.1583290031815	1990	99.86%	63.2145347486487	2756	97.95%	96.9274920667595	1640	98.8%	68.0099075479753	1226	99.44%	62.8600840381386	-	Zea mays LOC100279441 (pco095664), mRNA	GO:0009507//chloroplast	-	-	gi|226502772|ref|NP_001145920.1|/0/uncharacterized protein LOC100279441 [Zea mays]
NM_001175813.1	2092	3307	98.61%	86.0678786063903	1918	99.24%	52.9861638154233	2569	98.71%	55.3149500352713	3069	98.9%	73.16092733719	2008	97.71%	56.4425459932385	1794	95.65%	62.3478492228408	-	Zea mays uncharacterized LOC100383148 (LOC100383148), mRNA	GO:0009570//chloroplast stroma	-	-	gi|293335415|ref|NP_001169284.1|/0/uncharacterized protein LOC100383148 precursor [Zea mays]
NM_001114655.1	905	3307	98.78%	198.954698391788	2024	98.67%	129.25206316235	2953	98.67%	146.978891661564	1670	98.67%	92.0262839344435	1733	97.35%	112.604189966951	987	96.57%	79.2919852342176	-	Zea mays LOC100136885 (pco095461), mRNA	GO:0009570//chloroplast stroma;GO:0009579//thylakoid;GO:0048046//apoplast	GO:0004784//superoxide dismutase activity;GO:0005507//copper ion binding;GO:0008270//zinc ion binding	GO:0010039//response to iron ion;GO:0019430//removal of superoxide radicals;GO:0035195//gene silencing by miRNA;GO:0046688//response to copper ion;GO:0055114//oxidation-reduction process;GO:0071329//cellular response to sucrose stimulus;GO:0071457//cellular response to ozone;GO:0071472//cellular response to salt stress;GO:0071484//cellular response to light intensity;GO:0071493//cellular response…	gi|269993586|dbj|BAI50561.1|/3.86921e-107/chloroplastic Cu/Zn superoxide dismutase [Zea mays]
NM_001152848.1	2359	3304	99.87%	76.2571695908385	2020	100.04%	49.487895291913	3535	99.96%	67.4996588106107	3845	95.89%	81.2853718245023	2170	97.8%	54.0924136207914	1294	93.94%	39.8810931031924	-	Zea mays LOC100279896 (cl915_1(521)), mRNA	GO:0009507//chloroplast	GO:0005525//GTP binding	-	gi|226503143|ref|NP_001146320.1|/0/uncharacterized protein LOC100279896 [Zea mays]
NM_001148387.1	1485	3303	99.93%	121.10182945333	2132	99.87%	82.9729061994212	3376	99.66%	102.403802813265	3950	99.93%	132.652254478781	2226	99.8%	88.1461348682526	1904	99.66%	93.2183063985243	-	Zea mays ATP-dependent Clp protease proteolytic subunit (LOC100274001), mRNA	GO:0009534//chloroplast thylakoid;GO:0009840//chloroplastic endopeptidase Clp complex;GO:0009941//chloroplast envelope	GO:0004252//serine-type endopeptidase activity	GO:0006508//proteolysis	gi|226529349|ref|NP_001141859.1|/0/ATP-dependent Clp protease proteolytic subunit [Zea mays]
NM_001111979.1	572	3303	95.45%	314.398980311529	6912	99.48%	698.366270681231	61786	98.95%	4865.57477945994	3947	95.28%	344.124101936445	2864	99.3%	294.429656381412	30218	99.48%	3840.87705711995	-	Zea mays subtilisin-chymotrypsin inhibitor homolog1 (sci1), mRNA	-	GO:0004867//serine-type endopeptidase inhibitor activity;GO:0008233//peptidase activity	GO:0009611//response to wounding;GO:0010951//negative regulation of endopeptidase activity	gi|214015183|gb|ACJ62208.1|/3.37167e-39/maize proteinase inhibitor [Zea mays subsp. parviglumis]
NM_001154621.1	2059	3302	98.3%	87.3150900493449	45441	98.59%	1275.46072121313	57307	99.03%	1253.69365432024	6751	98.3%	163.514305756091	56954	98.74%	1626.56885216098	62946	99.76%	2222.65731282315	-	Zea mays LOC100281701 (pco140434), mRNA	GO:0005739//mitochondrion;GO:0009570//chloroplast stroma;GO:0009579//thylakoid;GO:0009941//chloroplast envelope;GO:0016020//membrane;GO:0022626//cytosolic ribosome;GO:0048046//apoplast	GO:0005524//ATP binding	GO:0009658//chloroplast organization;GO:0009790//embryo development;GO:0042026//protein refolding	gi|226493235|ref|NP_001148093.1|/0/LOC100281701 [Zea mays]
XM_008654259.1	948	3301	97.57%	189.585784899797	1656	97.36%	100.954934259431	1473	95.46%	69.9897608999582	2946	98.95%	154.97740998139	1715	96.1%	106.380090221194	686	95.36%	52.6109926865275	-	PREDICTED: Zea mays 30S ribosomal protein S10, chloroplastic-like (LOC103632450), mRNA	GO:0009570//chloroplast stroma;GO:0015935//small ribosomal subunit	GO:0003723//RNA binding;GO:0003735//structural constituent of ribosome	GO:0006364//rRNA processing;GO:0006412//translation;GO:0009902//chloroplast relocation;GO:0010027//thylakoid membrane organization;GO:0015979//photosynthesis;GO:0015995//chlorophyll biosynthetic process;GO:0019288//isopentenyl diphosphate biosynthetic process, methylerythritol 4-phosphate pathway	gi|226533482|ref|NP_001149584.1|/3.35213e-89/LOC100283210 [Zea mays]
NM_001155654.1	1893	3299	99.21%	94.8855950511467	2570	98.26%	78.4617634101695	5445	99.37%	129.564901883868	2753	99.47%	72.5269794808887	1753	97.41%	54.4547626451141	3165	99.68%	121.558076230297	-	Zea mays aldehyde dehydrogenase family 7 member A1 (LOC100282748), mRNA	GO:0005829//cytosol	GO:0016620//oxidoreductase activity, acting on the aldehyde or oxo group of donors, NAD or NADP as acceptor	GO:0009269//response to desiccation;GO:0009651//response to salt stress;GO:0009737//response to abscisic acid;GO:0055114//oxidation-reduction process	gi|226531366|ref|NP_001149126.1|/0/aldehyde dehydrogenase family 7 member A1 [Zea mays]
XM_008661957.1	2718	3294	98.86%	65.9846209708806	2239	98.71%	47.6080284062833	6608	99.85%	109.511740728633	4566	98.64%	83.7780886929068	3336	97.28%	72.1740634120553	6923	99.37%	185.18491100559	-	PREDICTED: Zea mays vacuolar sorting receptor homolog1 (vacs1), mRNA	GO:0005783//endoplasmic reticulum;GO:0005886//plasma membrane;GO:0016023//cytoplasmic membrane-bounded vesicle	GO:0005509//calcium ion binding;GO:0009940//amino-terminal vacuolar sorting propeptide binding	GO:0006623//protein targeting to vacuole;GO:0006896//Golgi to vacuole transport	gi|195646822|gb|ACG42879.1|/0/vacuolar sorting receptor 1 precursor [Zea mays]
NM_001111404.1	1752	3293	94.52%	102.335475726176	1772	94.06%	58.4527799992935	4485	95.49%	115.310391304991	6110	94.41%	173.920630769182	2519	93.38%	84.5470838855698	2493	94.12%	103.454382928966	-	Zea mays translation initiation factor (eIF-4A), mRNA	GO:0005618//cell wall;GO:0005730//nucleolus;GO:0005829//cytosol;GO:0009506//plasmodesma;GO:0016020//membrane;GO:0048046//apoplast	GO:0003743//translation initiation factor activity;GO:0005524//ATP binding;GO:0008026//ATP-dependent helicase activity	GO:0006200//ATP catabolic process;GO:0006413//translational initiation;GO:0046686//response to cadmium ion	gi|162462542|ref|NP_001104874.1|/0/translation initiation factor [Zea mays]
XM_008655579.1	10016	3287	97.38%	17.8679188810602	1817	97.29%	10.4842209916318	6994	98.73%	31.4536762613711	2887	96.13%	14.3746229359646	1951	97.46%	11.4542727617403	5658	96.86%	41.0704390171226	-	PREDICTED: Zea mays auxin transport protein BIG (LOC103633920), mRNA	GO:0005829//cytosol;GO:0009506//plasmodesma	GO:0004842//ubiquitin-protein transferase activity;GO:0008270//zinc ion binding;GO:0016874//ligase activity	GO:0009620//response to fungus;GO:0009640//photomorphogenesis;GO:0009733//response to auxin;GO:0009826//unidimensional cell growth;GO:0009926//auxin polar transport;GO:0010311//lateral root formation;GO:0016567//protein ubiquitination;GO:0048281//inflorescence morphogenesis	gi|474391309|gb|EMS65370.1|/0/E3 ubiquitin-protein ligase UBR4 [Triticum urartu]
NM_001151259.1	1030	3270	98.54%	172.853871806418	1984	98.83%	111.321743183383	1852	99.32%	80.9923234749853	3555	92.82%	172.125959330961	1798	94.85%	102.649545304077	1721	85.44%	121.479882612034	-	Zea mays hypothetical protein (LOC100277775), mRNA	GO:0009570//chloroplast stroma	GO:0044183//protein binding involved in protein folding	GO:0061077//chaperone-mediated protein folding	gi|226500872|ref|NP_001144731.1|/2.50043e-106/uncharacterized protein LOC100277775 [Zea mays]
NM_001147581.1	1335	3269	99.93%	133.322128564807	1455	99.78%	62.9879222626622	3071	99.93%	103.618822106855	3346	99.85%	124.993855511631	1898	99.85%	83.6025471900744	1544	95.21%	84.0865914624022	-	Zea mays uncharacterized LOC100273134 (LOC100273134), mRNA	GO:0005618//cell wall;GO:0005739//mitochondrion;GO:0005773//vacuole;GO:0005794//Golgi apparatus;GO:0005829//cytosol;GO:0005886//plasma membrane;GO:0009506//plasmodesma;GO:0009507//chloroplast	GO:0005524//ATP binding;GO:0019904//protein domain specific binding	-	gi|226501092|ref|NP_001141053.1|/3.07006e-174/uncharacterized protein LOC100273134 [Zea mays]
NM_001155119.1	1179	3262	97.88%	150.639454917611	1820	97.2%	89.2140259358886	3112	98.3%	118.895627574426	3308	98.22%	139.925120378023	1388	97.79%	69.2277518553364	1246	98.56%	76.8360366783974	-	Zea mays 2-hydroxy-3-oxopropionate reductase (LOC100282207), mRNA	-	GO:0003858//3-hydroxybutyrate dehydrogenase activity;GO:0004616//phosphogluconate dehydrogenase (decarboxylating) activity;GO:0008442//3-hydroxyisobutyrate dehydrogenase activity;GO:0051287//NAD binding	GO:0006098//pentose-phosphate shunt;GO:0006573//valine metabolic process;GO:0006979//response to oxidative stress;GO:0009448//gamma-aminobutyric acid metabolic process	gi|226533462|ref|NP_001148591.1|/0/2-hydroxy-3-oxopropionate reductase [Zea mays]
XM_008656308.1	2940	3255	99.29%	60.2798615856152	1633	92.96%	32.1006930987045	3339	99.9%	51.1574854038042	5852	93.95%	99.2661047891664	2730	98.5%	54.6034249015408	2128	96.22%	52.6241399566699	-	PREDICTED: Zea mays uncharacterized LOC100272648 (LOC100272648), transcript variant X1, mRNA	GO:0005730//nucleolus;GO:0005774//vacuolar membrane;GO:0005829//cytosol;GO:0005886//plasma membrane;GO:0009506//plasmodesma;GO:0009507//chloroplast;GO:0048046//apoplast	GO:0003746//translation elongation factor activity;GO:0003924//GTPase activity;GO:0005507//copper ion binding;GO:0005525//GTP binding	GO:0006184//GTP catabolic process;GO:0006414//translational elongation;GO:0009409//response to cold	gi|226503399|ref|NP_001151465.1|/0/LOC100285098 [Zea mays]
NM_001157207.1	1806	3252	95.46%	98.0395648294176	2102	94.13%	67.2652128703538	3609	95.63%	90.0138290782162	2602	94.74%	71.8511195786722	1582	97.67%	51.5102076292412	1868	95.4%	75.2003468781054	-	Zea mays histidyl-tRNA synthetase (LOC100284312), mRNA	GO:0005739//mitochondrion;GO:0009507//chloroplast	GO:0004821//histidine-tRNA ligase activity;GO:0005524//ATP binding	GO:0006427//histidyl-tRNA aminoacylation	gi|226492078|ref|NP_001150679.1|/0/histidyl-tRNA synthetase [Zea mays]
NM_001151409.1	973	3250	99.08%	181.860803112787	2153	99.18%	127.881212322444	1482	97.02%	68.6081112786189	2887	98.77%	147.971452545346	1510	85.92%	91.2575225249879	944	86.43%	70.5374689309396	-	Zea mays LOC100277981 (pco144630), mRNA	GO:0009535//chloroplast thylakoid membrane	-	GO:0010190//cytochrome b6f complex assembly	gi|226496807|ref|NP_001144881.1|/7.3451e-84/uncharacterized protein LOC100277981 [Zea mays]
NM_001138404.1	947	3243	98.94%	186.451359179078	1496	97.25%	91.2971393302768	2285	98.94%	108.686680750712	2431	99.05%	128.020339111466	1118	98.84%	69.4218834017477	1432	99.05%	109.939499859458	-	Zea mays LOC100193255 (pco132392), mRNA	GO:0009507//chloroplast;GO:0009579//thylakoid	-	-	gi|212721604|ref|NP_001131876.1|/1.34693e-124/uncharacterized protein LOC100193255 [Zea mays]
XM_008654562.1	2483	3240	95.61%	71.0455489983112	1530	95.33%	35.6114999502045	2580	95.29%	46.8040125123901	3430	96.38%	68.8908263075387	1933	95.49%	45.778304305756	1252	95.73%	36.6596510943035	-	PREDICTED: Zea mays formate--tetrahydrofolate ligase (LOC541944), mRNA	GO:0005829//cytosol;GO:0005886//plasma membrane;GO:0009507//chloroplast;GO:0048046//apoplast	GO:0004329//formate-tetrahydrofolate ligase activity;GO:0005507//copper ion binding;GO:0005524//ATP binding	GO:0009396//folic acid-containing compound biosynthetic process;GO:0046686//response to cadmium ion	gi|414885691|tpg|DAA61705.1|/0/TPA: formate tetrahyrofolate ligase [Zea mays]
XM_008673376.1	1700	3235	80.47%	103.608156782258	1209	80.24%	41.1010516882033	914	84.82%	24.2179498049234	1596	98.24%	46.8196280342485	1182	90.29%	40.8858586095338	660	78.29%	28.2264156269135	-	PREDICTED: Zea mays uncharacterized LOC100277758 (LOC100277758), transcript variant X1, mRNA	-	-	-	gi|226502961|ref|NP_001144718.1|/0/uncharacterized protein LOC100277758 [Zea mays]
XM_008658269.1	4571	3234	99.52%	38.520984511758	2125	98.8%	26.8672532075275	8053	99.28%	79.357244253775	4663	99.63%	50.8742696533353	2872	99.28%	36.9468809794381	6591	99.3%	104.833674474413	-	PREDICTED: Zea mays translocase of chloroplast 159, chloroplastic-like (LOC103635889), mRNA	GO:0044444	-	GO:0044699	gi|670431785|ref|XP_008656491.1|/0/PREDICTED: translocase of chloroplast 159, chloroplastic-like [Zea mays]
XM_008657411.1	744	3229	94.62%	236.299984637471	1899	88.31%	147.51207916992	1912	94.89%	115.759076324561	2455	95.43%	164.559346620025	1976	94.62%	156.177537890428	1299	88.17%	126.939543884232	-	PREDICTED: Zea mays metallothionein-like protein 2A (LOC103634827), mRNA	-	-	-	gi|195622896|gb|ACG33278.1|/3.47404e-13/metallothionein-like protein type 2 [Zea mays]
NM_001155618.1	1233	3226	82%	142.452432757906	2320	80.05%	108.742788010088	4519	80.05%	165.089466890953	4419	77.45%	178.733071365399	3223	80.94%	153.709884484829	5674	73.8%	334.569981879725	-	Zea mays LOC100282711 (umc2257), mRNA	-	-	-	gi|226530779|ref|NP_001149090.1|/1.55706e-92/LOC100282711 [Zea mays]
NM_001150164.1	1349	3220	98.22%	129.960838866522	3250	97.78%	139.234534282554	7318	99.33%	244.354620687607	2580	98.07%	95.3787770752929	1859	98.22%	81.0348826188915	3835	98.67%	206.687463979674	-	Zea mays uncharacterized LOC100276357 (LOC100276357), mRNA	-	-	-	gi|226495173|ref|NP_001143636.1|/4.47969e-124/uncharacterized protein LOC100276357 [Zea mays]
NM_001176283.1	1185	3212	99.83%	147.579410141932	3336	99.83%	162.698386806503	9347	99.83%	355.299006181621	5755	99.07%	242.198233385717	3716	99.92%	184.400426944353	8769	99.92%	538.012588767533	-	Zea mays harpin binding protein 1 (LOC100383635), mRNA	GO:0005634//nucleus;GO:0005886//plasma membrane;GO:0009535//chloroplast thylakoid membrane;GO:0009941//chloroplast envelope;GO:0031977//thylakoid lumen	GO:0005198//structural molecule activity	GO:0009658//chloroplast organization;GO:0010193//response to ozone;GO:0042742//defense response to bacterium	gi|293334301|ref|NP_001169754.1|/4.29184e-117/harpin binding protein 1 [Zea mays]
XM_008674080.1	3901	3212	96.82%	44.8299413017662	1705	85.77%	25.2594557138341	1731	86.34%	19.9876261573922	3767	96.33%	48.1574700607781	1786	92.16%	26.9221705724001	1134	85.29%	21.1347844164138	-	PREDICTED: Zea mays uncharacterized LOC100217216 (LOC100217216), transcript variant X1, mRNA	GO:0009341//beta-galactosidase complex	GO:0004565//beta-galactosidase activity;GO:0030246//carbohydrate binding	GO:0005975//carbohydrate metabolic process	gi|115442283|ref|NP_001045421.1|/0/Os01g0952600 [Oryza sativa Japonica Group]
NM_001157006.1	1213	3207	98.85%	143.948367176606	1852	99.26%	88.2380164260893	2342	99.42%	86.9693431960849	3560	99.34%	146.363636246052	1454	98.27%	70.4868613923371	916	99.42%	54.9029134055681	-	Zea mays ribosome recycling factor (LOC100284109), mRNA	GO:0009570//chloroplast stroma;GO:0009579//thylakoid	GO:0005507//copper ion binding	GO:0006098//pentose-phosphate shunt;GO:0009073//aromatic amino acid family biosynthetic process;GO:0009658//chloroplast organization;GO:0009790//embryo development;GO:0009817//defense response to fungus, incompatible interaction;GO:0010027//thylakoid membrane organization;GO:0016226//iron-sulfur cluster assembly;GO:0019288//isopentenyl diphosphate biosynthetic process, methylerythritol 4-phosphat…	gi|413921479|gb|AFW61411.1|/5.04292e-143/ribosome recycling factor [Zea mays]
NM_001158777.1	1240	3201	86.61%	140.55055760134	1388	87.1%	64.6909212915796	3589	92.02%	130.374265145037	3988	90%	160.390062970426	2111	95.56%	100.108537192316	3260	91.21%	191.1422231236	-	Zea mays APx1 - Cytosolic Ascorbate Peroxidase (LOC100285887), mRNA	GO:0005737//cytoplasm	GO:0016688//L-ascorbate peroxidase activity;GO:0020037//heme binding;GO:0046872//metal ion binding	GO:0042744//hydrogen peroxide catabolic process;GO:0055114//oxidation-reduction process	gi|226504576|ref|NP_001152249.1|/0/APx1 - Cytosolic Ascorbate Peroxidase [Zea mays]
XM_008651871.1	4201	3196	98.79%	41.421199665007	1792	98.95%	24.6524949774538	2779	99.14%	29.7972349668229	4554	98.88%	54.06103277647	2986	98.98%	41.7966706568768	1814	98.95%	31.393903511529	-	PREDICTED: Zea mays structural maintenance of chromosomes protein 3 (LOC103630807), mRNA	GO:0005694//chromosome	GO:0005524//ATP binding	GO:0051276//chromosome organization	gi|670418706|ref|XP_008650093.1|/0/PREDICTED: structural maintenance of chromosomes protein 3 [Zea mays]
NM_001156318.1	2118	3196	97.45%	82.1579130277122	44998	98.54%	1227.84292131168	30350	98.35%	645.465211279075	5724	97.92%	134.777582671168	70054	98.68%	1944.9639207066	42283	97.54%	1451.4449053708	-	Zea mays LOC100283417 (pco127462b), mRNA	GO:0005634//nucleus;GO:0005789//endoplasmic reticulum membrane;GO:0005829//cytosol;GO:0071944//cell periphery	GO:0003755//peptidyl-prolyl cis-trans isomerase activity;GO:0005516//calmodulin binding;GO:0005528//FK506 binding;GO:0032266//phosphatidylinositol-3-phosphate binding;GO:0080025//phosphatidylinositol-3,5-bisphosphate binding	GO:0000413//protein peptidyl-prolyl isomerization;GO:0006970//response to osmotic stress;GO:0009408//response to heat;GO:0009611//response to wounding;GO:0009845//seed germination;GO:0046686//response to cadmium ion;GO:0061077//chaperone-mediated protein folding	gi|226500876|ref|NP_001149790.1|/0/LOC100283417 [Zea mays]
XM_008652816.1	2087	3195	99.86%	83.3521866152856	7771	99.86%	215.193929071869	11867	99.9%	256.128905504191	5980	99.95%	142.896874011866	5828	99.86%	164.210778982216	19455	99.62%	677.749965324101	-	PREDICTED: Zea mays pheophorbide a oxygenase, chloroplastic (LOC103631716), mRNA	GO:0009534//chloroplast thylakoid;GO:0009941//chloroplast envelope	GO:0010277//chlorophyllide a oxygenase [overall] activity;GO:0016630//protochlorophyllide reductase activity;GO:0032441//pheophorbide a oxygenase activity;GO:0046872//metal ion binding;GO:0051537//2 iron, 2 sulfur cluster binding	GO:0008219//cell death;GO:0009816//defense response to bacterium, incompatible interaction;GO:0009908//flower development;GO:0010154//fruit development;GO:0015996//chlorophyll catabolic process;GO:0055114//oxidation-reduction process	gi|414864800|tpg|DAA43357.1|/0/TPA: lethal leaf spot1 [Zea mays]
NM_001153937.1	769	3183	97.92%	225.361063130012	1823	96.1%	137.004831865593	594	92.59%	34.793667232462	4675	98.57%	303.179106578369	2871	97.01%	219.538867709566	784	94.93%	74.1225652117081	-	Zea mays RADIALIS (LOC100281018), mRNA	GO:0005634//nucleus;GO:0005739//mitochondrion	GO:0003677//DNA binding;GO:0003682//chromatin binding	GO:0009628//response to abiotic stimulus;GO:0044707	gi|226531820|ref|NP_001147409.1|/7.69668e-43/RADIALIS [Zea mays]
NM_001148911.1	2084	3172	99.86%	82.87128020847	2065	98.85%	57.2661381415763	3661	99.47%	79.1301728921939	2979	99.95%	71.2880576723253	1474	99.47%	41.5914763128671	1709	99.28%	59.6217976217587	-	Zea mays uncharacterized LOC100274556 (LOC100274556), mRNA	GO:0005739//mitochondrion	-	-	gi|226500294|ref|NP_001142383.1|/0/uncharacterized protein LOC100274556 precursor [Zea mays]
XM_008672056.1	2415	3169	97.64%	71.4453039232593	76129	98.22%	1821.83291934065	16846	99.96%	314.209825581072	7854	97.68%	162.187640319141	77413	98.92%	1884.95649137256	26028	99.96%	783.581873450918	-	PREDICTED: Zea mays heat shock protein 81-1-like (LOC103647533), mRNA	GO:0005618//cell wall;GO:0005730//nucleolus;GO:0005774//vacuolar membrane;GO:0005794//Golgi apparatus;GO:0005829//cytosol;GO:0005886//plasma membrane;GO:0009570//chloroplast stroma;GO:0048046//apoplast	GO:0005524//ATP binding;GO:0051082//unfolded protein binding	GO:0006457//protein folding;GO:0009408//response to heat;GO:0071277//cellular response to calcium ion	gi|670378712|ref|XP_008670278.1|/0/PREDICTED: heat shock protein 81-1-like [Zea mays]
XM_008662184.1	6676	3168	99.42%	25.8367229850326	1684	98.53%	14.5781130701123	2885	99.46%	19.4656804573564	3486	99.69%	26.0408435386477	2488	99.66%	21.9148556962998	2044	99.63%	22.2600062231964	-	PREDICTED: Zea mays activating signal cointegrator 1 complex subunit 3 (LOC103639442), mRNA	GO:0005634//nucleus	GO:0003676//nucleic acid binding;GO:0005524//ATP binding;GO:0008026//ATP-dependent helicase activity	GO:0008152//metabolic process;GO:0009630//gravitropism	gi|670440215|ref|XP_008660406.1|/0/PREDICTED: activating signal cointegrator 1 complex subunit 3 [Zea mays]
NM_001136690.1	1567	3163	95.09%	109.900275057505	4316	95.09%	159.179814677879	5947	95.02%	170.949975306335	2060	97.19%	65.5604939982128	2055	99.74%	77.1165153609213	4685	98.02%	217.370856549431	-	Zea mays uncharacterized LOC100191256 (LOC100191256), mRNA	-	-	-	gi|212274979|ref|NP_001130162.1|/1.00115e-170/uncharacterized LOC100191256 [Zea mays]
NM_001153004.1	1962	3162	99.95%	87.7468321552074	1865	99.44%	54.9357917797324	3533	99.64%	81.1119299086083	3393	99.9%	86.2439918809348	1888	99.95%	56.5858122401602	1833	99.49%	67.9241449163077	-	Zea mays LOC100280064 (pco136522), mRNA	GO:0005739//mitochondrion;GO:0009570//chloroplast stroma;GO:0030956//glutamyl-tRNA(Gln) amidotransferase complex	GO:0005524//ATP binding;GO:0016740//transferase activity;GO:0050567//glutaminyl-tRNA synthase (glutamine-hydrolyzing) activity	GO:0032543//mitochondrial translation;GO:0070681//glutaminyl-tRNAGln biosynthesis via transamidation	gi|226504284|ref|NP_001146476.1|/0/uncharacterized protein LOC100280064 [Zea mays]
NM_001154105.1	1960	3161	97.96%	87.8085910009814	8525	98.37%	251.370246784864	13341	98.67%	306.600185432233	4123	99.59%	104.90622437946	2712	97.65%	81.3651034796586	4312	99.9%	159.94968855251	-	Zea mays proline oxidase (LOC100281186), mRNA	GO:0016023//cytoplasmic membrane-bounded vesicle	GO:0004657//proline dehydrogenase activity	GO:0006537//glutamate biosynthetic process;GO:0006562//proline catabolic process;GO:0006970//response to osmotic stress;GO:0006979//response to oxidative stress;GO:0009414//response to water deprivation;GO:0042742//defense response to bacterium;GO:0055114//oxidation-reduction process	gi|226531033|ref|NP_001147577.1|/0/proline oxidase [Zea mays]
XM_008664166.1	2025	3160	91.56%	84.9631565606568	1830	90.37%	52.2277861724312	2414	89.88%	53.6972863330062	2674	93.38%	65.8537284934828	1111	90.07%	32.2621717347983	1088	91.85%	39.062909347953	-	PREDICTED: Zea mays trigger factor-like protein TIG, Chloroplastic (LOC103640683), mRNA	GO:0009570//chloroplast stroma;GO:0009941//chloroplast envelope	-	GO:0006457//protein folding;GO:0015031//protein transport	gi|413915954|gb|AFW55886.1|/0/40S ribosomal protein S16, mRNA [Zea mays]
NM_001111455.1	5375	3160	97.8%	32.009375262387	1737	96.04%	18.6765607602047	1993	98.51%	16.702017349562	4055	97.71%	37.6232564963679	2422	95.46%	26.497215478518	1208	95.33%	16.339892073694	-	Zea mays myosin1 (myo1), mRNA	GO:0009506//plasmodesma;GO:0016459//myosin complex	GO:0003774//motor activity;GO:0003779//actin binding;GO:0005524//ATP binding;GO:0042802//identical protein binding	GO:0008152//metabolic process;GO:0010091//trichome branching;GO:0010154//fruit development;GO:0048467//gynoecium development;GO:0048768//root hair cell tip growth;GO:0051301//cell division;GO:0051645//Golgi localization;GO:0051646//mitochondrion localization;GO:0060151//peroxisome localization;GO:0090436//leaf pavement cell development	gi|162463474|ref|NP_001104925.1|/0/myosin1 [Zea mays]
NM_001154956.1	788	3158	99.37%	218.199872312364	1766	96.83%	129.520954703434	4539	97.21%	259.462181741064	2301	98.73%	145.624482352431	538	95.05%	40.1476958569314	1474	98.73%	135.997831637286	-	Zea mays photosystem II 11 kD protein (LOC100282043), mRNA	GO:0009535//chloroplast thylakoid membrane	-	GO:0010206//photosystem II repair;GO:0010207//photosystem II assembly	gi|226508326|ref|NP_001148428.1|/2.15575e-74/photosystem II 11 kD protein [Zea mays]
XM_008650524.1	2161	3152	93.89%	79.4145402233144	1948	95.84%	52.0966432041403	2892	97.04%	60.2814405463701	4362	97.92%	100.664163220745	2159	98.01%	58.7492656915948	1114	99.07%	37.4792716014253	-	PREDICTED: Zea mays ruBisCO large subunit-binding protein subunit beta, chloroplastic-like (LOC103629384), mRNA	GO:0005730//nucleolus;GO:0005739//mitochondrion;GO:0005886//plasma membrane;GO:0009941//chloroplast envelope;GO:0010319//stromule;GO:0022626//cytosolic ribosome;GO:0048046//apoplast	GO:0005524//ATP binding	GO:0008219//cell death;GO:0009409//response to cold;GO:0009627//systemic acquired resistance;GO:0042026//protein refolding;GO:0051085//chaperone mediated protein folding requiring cofactor	gi|670415339|ref|XP_008648746.1|/0/PREDICTED: ruBisCO large subunit-binding protein subunit beta, chloroplastic-like [Zea mays]
NM_001154021.1	2621	3138	96.91%	65.1860255056367	4665	97.83%	102.863235896519	2275	97.94%	39.0979944308347	2087	97.06%	39.7099574342931	3482	98.47%	78.120733633678	4255	97.52%	118.030232179066	-	Zea mays LOC100281102 (pco120949), mRNA	GO:0005886//plasma membrane;GO:0016023//cytoplasmic membrane-bounded vesicle	-	-	gi|226497964|ref|NP_001147493.1|/0/LOC100281102 [Zea mays]
XM_008676003.1	2514	3136	95.86%	67.9171361165819	1804	95.74%	41.4712203282402	3144	97.1%	56.3322845532651	7821	97.26%	155.146151091471	4827	96.42%	112.905888501203	3837	96.3%	110.965313331883	-	PREDICTED: Zea mays stromal 70 kDa heat shock-related protein, chloroplastic-like (LOC103650436), mRNA	GO:0009536//plastid	GO:0005524//ATP binding;GO:0032440//2-alkenal reductase [NAD(P)] activity;GO:0051082//unfolded protein binding	GO:0006457//protein folding;GO:0006950//response to stress;GO:0055114//oxidation-reduction process	gi|673921547|ref|NP_001288473.1|/0/uncharacterized protein LOC103650436 [Zea mays]
NM_001153979.1	1939	3126	95.15%	87.7768008928068	773	94.79%	23.0397222923091	1212	95.26%	28.1556080691191	5969	99.17%	153.520990314857	1397	95.67%	42.3665562829506	1369	95.36%	51.3317838690014	-	Zea mays amidophosphoribosyltransferase (LOC100281060), mRNA	GO:0005618//cell wall;GO:0005829//cytosol;GO:0009532//plastid stroma	GO:0004044//amidophosphoribosyltransferase activity;GO:0046872//metal ion binding;GO:0051536//iron-sulfur cluster binding	GO:0006189//'de novo' IMP biosynthetic process;GO:0009113//purine nucleobase biosynthetic process;GO:0009116//nucleoside metabolic process;GO:0009658//chloroplast organization	gi|226504044|ref|NP_001147451.1|/0/amidophosphoribosyltransferase [Zea mays]
XM_008660977.1	3369	3125	96.68%	50.5030485617569	1887	96.65%	32.3702791325343	6534	99.5%	87.3611252951605	4655	97.18%	68.906892946418	2072	97.71%	36.1654028710618	4112	97.27%	88.7386490903587	-	PREDICTED: Zea mays ubiquitin carboxyl-terminal hydrolase 23 (LOC103637980), mRNA	-	GO:0008234//cysteine-type peptidase activity;GO:0036459//ubiquitinyl hydrolase activity	GO:0006511//ubiquitin-dependent protein catabolic process	gi|670437146|ref|XP_008659199.1|/0/PREDICTED: ubiquitin carboxyl-terminal hydrolase 23 [Zea mays]
XM_008647115.1	3456	3120	91.58%	49.1529337302059	1683	83.74%	28.1440074693269	2391	91.44%	31.1634795453162	3137	91.55%	45.2673194748742	1611	94.73%	27.4110943115507	1011	87.85%	21.2685625955634	-	PREDICTED: Zea mays probable sucrose-phosphate synthase 2 (LOC103626734), mRNA	GO:0005829//cytosol;GO:0005886//plasma membrane;GO:0009506//plasmodesma	GO:0046524//sucrose-phosphate synthase activity	GO:0005986//sucrose biosynthetic process;GO:0010208//pollen wall assembly	gi|413935929|gb|AFW70480.1|/0/putative sucrose-phosphate synthase family protein [Zea mays]
NM_001152715.1	1952	3117	99.03%	86.9411885203951	3085	99.8%	91.3378764367915	7742	99.59%	178.654291935622	4039	99.8%	103.190099984708	3422	99.69%	103.087203664211	6291	99.9%	234.315268881296	-	Zea mays uncharacterized LOC100279757 (LOC100279757), mRNA	GO:0012505//endomembrane system;GO:0043231//intracellular membrane-bounded organelle;GO:0044444	GO:0046872//metal ion binding	GO:0032312//regulation of ARF GTPase activity;GO:0043547//positive regulation of GTPase activity	gi|226495955|ref|NP_001146187.1|/0/uncharacterized protein LOC100279757 [Zea mays]
NM_001154612.1	2051	3116	99.56%	82.7180661458887	1472	98.98%	41.477990217429	1269	97.46%	27.8699418195752	10636	99.32%	258.61675715766	3536	99.22%	101.379737701154	1662	94%	58.915026455891	-	Zea mays transparent testa 12 protein (LOC100281692), mRNA	GO:0016021//integral component of membrane	GO:0015238//drug transmembrane transporter activity;GO:0015297//antiporter activity	GO:0006855//drug transmembrane transport	gi|226499364|ref|NP_001148084.1|/0/transparent testa 12 protein [Zea mays]
XM_008651360.1	2144	3114	96.92%	79.079226218298	3649	97.01%	98.3613855109654	14773	97.2%	310.373059413592	3894	97.15%	90.5764217157628	4630	96.46%	126.987442670704	10512	96.46%	356.468607120078	-	PREDICTED: Zea mays ruBisCO large subunit-binding protein subunit alpha, chloroplastic (LOC103630297), mRNA	GO:0005739//mitochondrion;GO:0009570//chloroplast stroma;GO:0009579//thylakoid;GO:0009941//chloroplast envelope;GO:0016020//membrane;GO:0022626//cytosolic ribosome;GO:0048046//apoplast	GO:0005524//ATP binding	GO:0009658//chloroplast organization;GO:0009790//embryo development;GO:0042026//protein refolding	gi|413945149|gb|AFW77798.1|/0/chloroplast protein synthesis2 [Zea mays]
NM_001112232.1	816	3110	91.18%	207.509896698109	877	90.56%	62.1133552704616	393	97.55%	21.6941426726269	2878	99.63%	175.891407532591	2037	99.39%	146.793030858045	193	98.16%	17.1960170959416	-	Zea mays pathogenesis related protein-5 (PR-5), mRNA	-	-	-	gi|162462963|ref|NP_001105702.1|/2.76537e-113/pathogenesis related protein-5 precursor [Zea mays]
NM_001175059.1	1614	3109	99.88%	104.878332948614	1470	99.75%	52.6367855339497	2700	99.88%	75.3529629992206	2474	99.69%	76.4434287338709	763	94.49%	27.7987696500933	1084	94.3%	48.8299713841728	-	Zea mays LOC100382310 (AY107726), mRNA	GO:0016021//integral component of membrane	GO:0015171//amino acid transmembrane transporter activity	GO:0003333//amino acid transmembrane transport;GO:0015800//acidic amino acid transport;GO:0015804//neutral amino acid transport	gi|413916312|gb|AFW56244.1|/0/hypothetical protein ZEAMMB73_131551 [Zea mays]
[truncated: 45,462 more rows]
